# Supplementary material for: ﻿Five new species of Bradina Lederer (Lepidoptera, Crambidae) from China, with remarks on the morphology of the genus
Source: Zookeys. 2023 Apr 19;1158:49–67. doi: 10.3897/zookeys.1158.99411 (PMC10193579; doi:10.3897/zookeys.1158.99411)
Supplement: XML Treatment for Bradina [file zookeys.1158.99411-treatment1.xml]

<!DOCTYPE tp:taxon-treatment
  PUBLIC "-//TaxonX//DTD Taxonomic Treatment Publishing DTD v0 20100105//EN" "tax-treatment-NSO.dtd">
<tp:taxon-treatment xmlns:tp="http://www.plazi.org/taxpub"><tp:treatment-meta><kwd-group><label>Taxon classification</label><kwd>
              <named-content content-type="kingdom">Animalia</named-content>
            </kwd><kwd>
              <named-content content-type="order">Lepidoptera</named-content>
            </kwd><kwd>
              <named-content content-type="family">Crambidae</named-content>
            </kwd></kwd-group><mixed-citation publication-type="journal"><person-group><name><surname>Guo</surname><given-names>Jia-Ming</given-names></name><name><surname>Du</surname><given-names>Xi-Cui</given-names></name></person-group><article-title>﻿Five new species of <italic><tp:taxon-name><tp:taxon-name-part taxon-name-part-type="genus" reg="Bradina">Bradina</tp:taxon-name-part></tp:taxon-name></italic> Lederer (<tp:taxon-name><tp:taxon-name-part taxon-name-part-type="order">Lepidoptera</tp:taxon-name-part></tp:taxon-name>, <tp:taxon-name><tp:taxon-name-part taxon-name-part-type="family">Crambidae</tp:taxon-name-part></tp:taxon-name>) from China, with remarks on the morphology of the genus</article-title><source>Zookeys</source><day>19</day><month>04</month><year>2023</year><volume>1158</volume><fpage>49</fpage><lpage>67</lpage><pub-id pub-id-type="doi">10.3897/zookeys.1158.99411</pub-id></mixed-citation></tp:treatment-meta><tp:nomenclature><label>﻿</label><tp:taxon-name>
            <object-id xmlns:xlink="http://www.w3.org/1999/xlink" content-type="arpha" xlink:type="simple">28965585-2DCA-5E71-9B33-F3EFEEF2D287</object-id>
            <tp:taxon-name-part taxon-name-part-type="genus" reg="Bradina">Bradina</tp:taxon-name-part>
          </tp:taxon-name><tp:taxon-authority>Lederer, 1863</tp:taxon-authority><tp:nomenclature-citation-list><tp:nomenclature-citation><tp:taxon-name>
                <tp:taxon-name-part taxon-name-part-type="genus" reg="Bradina">Bradina</tp:taxon-name-part>
              </tp:taxon-name><comment>Lederer, 1863: 424. Type species: <tp:taxon-name><tp:taxon-name-part taxon-name-part-type="genus" reg="Bradina">Bradina</tp:taxon-name-part><tp:taxon-name-part taxon-name-part-type="species" reg="impressalis">impressalis</tp:taxon-name-part></tp:taxon-name> Lederer, 1863; subsequent designation by <xref ref-type="bibr" rid="B5">Hampson 1896</xref>.</comment></tp:nomenclature-citation><tp:nomenclature-citation><tp:taxon-name>
                <tp:taxon-name-part taxon-name-part-type="genus" reg="Erilita">Erilita</tp:taxon-name-part>
              </tp:taxon-name><comment>Lederer, 1863: 426. Type species: <tp:taxon-name><tp:taxon-name-part taxon-name-part-type="genus" reg="Erilita">Erilita</tp:taxon-name-part><tp:taxon-name-part taxon-name-part-type="species" reg="modestalis">modestalis</tp:taxon-name-part></tp:taxon-name> Lederer, 1863, by monotypy.</comment></tp:nomenclature-citation><tp:nomenclature-citation><tp:taxon-name>
                <tp:taxon-name-part taxon-name-part-type="genus" reg="Pleonectusa">Pleonectusa</tp:taxon-name-part>
              </tp:taxon-name><comment>Lederer, 1863: 426. Type species: <tp:taxon-name><tp:taxon-name-part taxon-name-part-type="genus" reg="Botys">Botys</tp:taxon-name-part><tp:taxon-name-part taxon-name-part-type="species" reg="admixtalis">admixtalis</tp:taxon-name-part></tp:taxon-name> Walker, 1859; subsequent designation by <xref ref-type="bibr" rid="B17">Moore 1884</xref>.</comment></tp:nomenclature-citation><tp:nomenclature-citation><tp:taxon-name>
                <tp:taxon-name-part taxon-name-part-type="genus" reg="Trematarcha">Trematarcha</tp:taxon-name-part>
              </tp:taxon-name><comment>Meyrick, 1886: 233. Type species: <tp:taxon-name><tp:taxon-name-part taxon-name-part-type="genus" reg="Marasmia">Marasmia</tp:taxon-name-part><tp:taxon-name-part taxon-name-part-type="species" reg="erilitalis">erilitalis</tp:taxon-name-part></tp:taxon-name> Felder, Felder &amp; Rogenhofer, 1875; subsequent designation by <xref ref-type="bibr" rid="B9">Klima 1937</xref>.</comment></tp:nomenclature-citation></tp:nomenclature-citation-list></tp:nomenclature><tp:treatment-sec sec-type="diagnosis" id="SECID0EPLAC"><title>Diagnosis.</title><p><bold><italic>Head</italic></bold> (Fig. <xref ref-type="fig" rid="F1">1A</xref>). Frons rounded. Antenna annulated, male with short cilia ventrally. Labial palpus obliquely upturned, second segment with broad scales ventrally, third joint minute and forward, apex blunt. Maxillary palpus filiform. <bold><italic>Thorax</italic>.</bold> Forewing long and narrow usually; length of cell c. half of wing; discocellulars incurved; R from cell at c. four fifths above; Rs<sub>1</sub> anastomosed with Rs<sub>2</sub>+s<sub>3</sub> at base and with a long stalk c. two fifths of Rs<sub>3</sub>; Rs<sub>2</sub> and Rs<sub>3</sub> stalked c. three fifths of Rs<sub>3</sub>; basal half of Rs<sub>4</sub> straight and clearly separated from Rs<sub>1</sub>+s<sub>2</sub>+s<sub>3</sub>; M<sub>2</sub>, M<sub>3</sub> and CuA<sub>1</sub> uniformly from posterior angle of cell at base (except for <italic><tp:taxon-name><tp:taxon-name-part taxon-name-part-type="genus" reg="Botys">B.</tp:taxon-name-part><tp:taxon-name-part taxon-name-part-type="species" reg="diagonalis">diagonalis</tp:taxon-name-part></tp:taxon-name></italic> Hampson, 1896); CuA<sub>2</sub> from cell at three quarters below. Hindwing with length of cell c. one third of wing; discocellulars incurved; Sc+R and Rs stalked c. one third of Rs; Rs and M<sub>1</sub> from anterior angle of cell; M<sub>2</sub>, M<sub>3</sub> and CuA<sub>1</sub> uniformly from posterior angle of cell; CuA<sub>2</sub> from cell at four fifths below (Fig. <xref ref-type="fig" rid="F1">1B</xref>). Legs long and slender; middle tibia with outer distal spur c. half-length of inner spur. <bold><italic>Abdomen</italic>.</bold> Male abdomen long and slender (except for <italic><tp:taxon-name><tp:taxon-name-part taxon-name-part-type="genus" reg="Botys">B.</tp:taxon-name-part><tp:taxon-name-part taxon-name-part-type="species" reg="melanoperas">melanoperas</tp:taxon-name-part></tp:taxon-name></italic> Hampson, 1896).</p><fig id="F1" position="float" orientation="portrait"><object-id xmlns:xlink="http://www.w3.org/1999/xlink" content-type="doi" xlink:type="simple">10.3897/zookeys.1158.99411.figure1</object-id><object-id xmlns:xlink="http://www.w3.org/1999/xlink" content-type="arpha" xlink:type="simple">BC9A1042-71AC-5C9C-9519-5B5CD1F674D0</object-id><label>Figure 1.</label><caption><p><italic><tp:taxon-name><tp:taxon-name-part taxon-name-part-type="genus" reg="Bradina">Bradina</tp:taxon-name-part><tp:taxon-name-part taxon-name-part-type="species" reg="megesalis">megesalis</tp:taxon-name-part></tp:taxon-name></italic>, male <bold>A</bold> head <bold>B</bold> wing venation, wing slide no. GJM21001. Scale bars: 0.5 mm (<bold>A</bold>); 1.0 mm (<bold>B</bold>).</p></caption><graphic xmlns:xlink="http://www.w3.org/1999/xlink" xlink:href="zookeys-1158-049_article-99411__-g001.jpg" position="float" orientation="portrait" xlink:type="simple" id="oo_839996.jpg"><uri content-type="original_file" xlink:type="simple">https://binary.pensoft.net/fig/839996</uri></graphic></fig><p><bold><italic>Male genitalia</italic>.</bold> Uncus diverse, apex with setae dorsally. Valva narrow or broad, some with well-developed setal cluster. Saccus developed. Phallus long and cylindrical.</p><p><bold><italic>Female genitalia</italic>.</bold> Papillae anales densely setose. Apophyses anteriores c. twice length of apophyses posteriores. Ostium bursae well developed. Corpus bursae rounded or oval, inside usually densely studded with tiny spines; signum crescent and densely spinose, spines on concave side developed.</p></tp:treatment-sec><tp:treatment-sec sec-type="remarks" id="SECID0EWPAC"><title>Remarks.</title><p>The generic characteristics were summarized by <xref ref-type="bibr" rid="B8">Khan (2000)</xref>, but the description about wing venation was incomplete. In addition, the lengths of the maxillary palpus and labial palpus were identical in Khan’s description, while we found that both have their ends at the same height but they are of different lengths. Therefore, the generic characteristics are revised in the present study.</p><p>The bodies of <italic><tp:taxon-name><tp:taxon-name-part taxon-name-part-type="genus" reg="Bradina">Bradina</tp:taxon-name-part></tp:taxon-name></italic> species are usually brown, yellowish brown, or pale brown, except for a few species with white bodies, and have nearly identical wing markings. The male genitalia, on the other hand, are very diverse among species of this genus. We found that the male genitalia can be divided into three types according to the morphological characteristics of the valvae. The first type, represented by <italic><tp:taxon-name><tp:taxon-name-part taxon-name-part-type="genus" reg="Botys">B.</tp:taxon-name-part><tp:taxon-name-part taxon-name-part-type="species" reg="admixtalis">admixtalis</tp:taxon-name-part></tp:taxon-name></italic>, have long and narrow valvae; the second type, represented by <italic><tp:taxon-name><tp:taxon-name-part taxon-name-part-type="genus" reg="Botys">B.</tp:taxon-name-part><tp:taxon-name-part taxon-name-part-type="species" reg="melanoperas">melanoperas</tp:taxon-name-part></tp:taxon-name></italic>, have short and broad valvae; the third type, represented by <italic><tp:taxon-name><tp:taxon-name-part taxon-name-part-type="genus" reg="Botys">B.</tp:taxon-name-part><tp:taxon-name-part taxon-name-part-type="species" reg="megesalis">megesalis</tp:taxon-name-part></tp:taxon-name></italic>, have broad valvae in which the costa is arched near the base or middle. Species in the present study have the third valva type, accompanied by the following common characteristics: body brown of various shades. Uncus broad, distal part bilobed, with dense short setae dorsally. Valva broad; costa arched near base or middle and accompanied by a cluster of long setae, usually followed by a depression. Saccus nearly trapezoidal, slightly concaved terminally. Juxta nearly rounded, split posteriorly. Phallus distinctly inflated at anterior end. Apophyses anteriores expanded at c. one third from base.</p><sec sec-type="﻿Key to Bradina species in the present study based on genitalia" id="SECID0ELBAE"><title>﻿Key to <italic><tp:taxon-name><tp:taxon-name-part taxon-name-part-type="genus" reg="Bradina">Bradina</tp:taxon-name-part></tp:taxon-name></italic> species in the present study based on genitalia</title><table-wrap content-type="key" position="anchor" orientation="portrait"><table id="TID0ERHAC" rules="all"><tbody><tr><td rowspan="1" colspan="1">1</td><td rowspan="1" colspan="1">Sacculus with a cluster of long setae near middle</td><td rowspan="1" colspan="1">
                      <bold>2</bold>
                    </td></tr><tr><td rowspan="1" colspan="1">–</td><td rowspan="1" colspan="1">Sacculus without long setal cluster</td><td rowspan="1" colspan="1">
                      <bold>5</bold>
                    </td></tr><tr><td rowspan="1" colspan="1">2</td><td rowspan="1" colspan="1">Phallus with one fusiform cornutus composed of short and blunt spines, and one subcircular sclerotized cornutus</td><td rowspan="1" colspan="1">
                      <bold><italic><tp:taxon-name><tp:taxon-name-part taxon-name-part-type="genus" reg="Bradina">B.</tp:taxon-name-part><tp:taxon-name-part taxon-name-part-type="species" reg="fusoidea">fusoidea</tp:taxon-name-part></tp:taxon-name></italic> sp. nov.</bold>
                    </td></tr><tr><td rowspan="1" colspan="1">–</td><td rowspan="1" colspan="1">Phallus with various cornuti, but not as above</td><td rowspan="1" colspan="1">
                      <bold>3</bold>
                    </td></tr><tr><td rowspan="1" colspan="1">3</td><td rowspan="1" colspan="1">Phallus with three long leaf-like cornuti tapered apically</td><td rowspan="1" colspan="1">
                      <bold><italic><tp:taxon-name><tp:taxon-name-part taxon-name-part-type="genus" reg="Bradina">B.</tp:taxon-name-part><tp:taxon-name-part taxon-name-part-type="species" reg="ternifolia">ternifolia</tp:taxon-name-part></tp:taxon-name></italic> sp. nov.</bold>
                    </td></tr><tr><td rowspan="1" colspan="1">–</td><td rowspan="1" colspan="1">Cornuti not as above</td><td rowspan="1" colspan="1">
                      <bold>4</bold>
                    </td></tr><tr><td rowspan="1" colspan="1">4</td><td rowspan="1" colspan="1">Posterior phallus with two developed spear-like cornuti</td><td rowspan="1" colspan="1">
                      <bold>
                        <italic>
                          <tp:taxon-name><tp:taxon-name-part taxon-name-part-type="genus" reg="Botys">B.</tp:taxon-name-part><tp:taxon-name-part taxon-name-part-type="species" reg="megesalis">megesalis</tp:taxon-name-part></tp:taxon-name>
                        </italic>
                      </bold>
                    </td></tr><tr><td rowspan="1" colspan="1">–</td><td rowspan="1" colspan="1">Phallus with one short and spiral band-like cornutus tapered at posterior end, along with two lamellar cornuti in posterior half</td><td rowspan="1" colspan="1">
                      <bold><italic><tp:taxon-name><tp:taxon-name-part taxon-name-part-type="genus" reg="Bradina">B.</tp:taxon-name-part><tp:taxon-name-part taxon-name-part-type="species" reg="spirella">spirella</tp:taxon-name-part></tp:taxon-name></italic> sp. nov.</bold>
                    </td></tr><tr><td rowspan="1" colspan="1">5</td><td rowspan="1" colspan="1">Valva nearly rectangular, broad distally</td><td rowspan="1" colspan="1">
                      <bold>
                        <italic>
                          <tp:taxon-name><tp:taxon-name-part taxon-name-part-type="genus" reg="Bradina">B.</tp:taxon-name-part><tp:taxon-name-part taxon-name-part-type="species" reg="subpurpurescens">subpurpurescens</tp:taxon-name-part></tp:taxon-name>
                        </italic>
                      </bold>
                    </td></tr><tr><td rowspan="1" colspan="1">–</td><td rowspan="1" colspan="1">Valva nearly elliptical or narrowed distally</td><td rowspan="1" colspan="1">
                      <bold>6</bold>
                    </td></tr><tr><td rowspan="1" colspan="1">6</td><td rowspan="1" colspan="1">Phallus with one broad and spiral band-like cornutus</td><td rowspan="1" colspan="1">
                      <bold><italic><tp:taxon-name><tp:taxon-name-part taxon-name-part-type="genus" reg="Bradina">B.</tp:taxon-name-part><tp:taxon-name-part taxon-name-part-type="species" reg="torsiva">torsiva</tp:taxon-name-part></tp:taxon-name></italic> sp. nov.</bold>
                    </td></tr><tr><td rowspan="1" colspan="1">–</td><td rowspan="1" colspan="1">Phallus with cornutus not as above</td><td rowspan="1" colspan="1">
                      <bold>7</bold>
                    </td></tr><tr><td rowspan="1" colspan="1">7</td><td rowspan="1" colspan="1">Phallus with one fusiform cornutus medially, and with two lamellar cornuti posteriorly. Ductus bursae slender, membranous</td><td rowspan="1" colspan="1">
                      <bold>
                        <italic>
                          <tp:taxon-name><tp:taxon-name-part taxon-name-part-type="genus" reg="Bradina">B.</tp:taxon-name-part><tp:taxon-name-part taxon-name-part-type="species" reg="translinealis">translinealis</tp:taxon-name-part></tp:taxon-name>
                        </italic>
                      </bold>
                    </td></tr><tr><td rowspan="1" colspan="1">–</td><td rowspan="1" colspan="1">Phallus with one small fusiform cornutus anteriorly, and with two sickle-shaped cornuti posteriorly. Ductus bursae relatively thick, slightly sclerotized medially</td><td rowspan="1" colspan="1">
                      <bold><italic><tp:taxon-name><tp:taxon-name-part taxon-name-part-type="genus" reg="Bradina">B.</tp:taxon-name-part><tp:taxon-name-part taxon-name-part-type="species" reg="falciculata">falciculata</tp:taxon-name-part></tp:taxon-name></italic> sp. nov.</bold>
                    </td></tr></tbody></table></table-wrap></sec></tp:treatment-sec><ref-list><ref id="B5"><mixed-citation xmlns:xlink="http://www.w3.org/1999/xlink" xlink:type="simple"><person-group><name name-style="western"><surname>Hampson</surname><given-names>GF</given-names></name></person-group> (<year>1896</year>) <source>Moths.</source><publisher-name>The Fauna of British India</publisher-name>, <publisher-loc>including Ceylon and Burma, London, Vol. 4</publisher-loc>, <size units="page">594 pp</size>.</mixed-citation></ref><ref id="B17"><mixed-citation xmlns:xlink="http://www.w3.org/1999/xlink" xlink:type="simple"><person-group><name name-style="western"><surname>Moore</surname><given-names>F</given-names></name></person-group> (<year>1884</year>) <source>The <tp:taxon-name><tp:taxon-name-part taxon-name-part-type="order">Lepidoptera</tp:taxon-name-part></tp:taxon-name> of Ceylon, Vol. 3.</source><publisher-name>Reeve L and Co.</publisher-name>, <publisher-loc>London</publisher-loc>, <size units="page">578 pp</size>. [pls 144–215]</mixed-citation></ref><ref id="B9"><mixed-citation xmlns:xlink="http://www.w3.org/1999/xlink" xlink:type="simple"><person-group><name name-style="western"><surname>Klima</surname><given-names>A</given-names></name></person-group> (<year>1937</year>) <source><tp:taxon-name><tp:taxon-name-part taxon-name-part-type="family">Pyralidae</tp:taxon-name-part></tp:taxon-name>: Subfam.: <tp:taxon-name><tp:taxon-name-part taxon-name-part-type="subfamily">Scopariinae</tp:taxon-name-part></tp:taxon-name> et <tp:taxon-name><tp:taxon-name-part taxon-name-part-type="subfamily">Nymphulinae</tp:taxon-name-part></tp:taxon-name>. In: Bryk F (Ed.) Lepidopterorum Catalogus 84. Dr. W.</source><publisher-name>Junk</publisher-name>, <publisher-loc>‘s-Gravenhage</publisher-loc>, <size units="page">226 pp</size>. <ext-link xlink:href="10.5962/bhl.title.124187" ext-link-type="doi" xlink:type="simple">https://doi.org/10.5962/bhl.title.124187</ext-link></mixed-citation></ref><ref id="B8"><mixed-citation xmlns:xlink="http://www.w3.org/1999/xlink" xlink:type="simple"><person-group><name name-style="western"><surname>Khan</surname><given-names>ZH</given-names></name></person-group> (<year>2000</year>) Biosystematic Studies on Pyralid Pests of Rice Crop in India (<tp:taxon-name><tp:taxon-name-part taxon-name-part-type="family">Pyralidae</tp:taxon-name-part></tp:taxon-name>: <tp:taxon-name><tp:taxon-name-part taxon-name-part-type="order">Lepidoptera</tp:taxon-name-part></tp:taxon-name>). PhD Thesis, Aligarh Muslim University, Aligarh, India. <ext-link xlink:href="http://hdl.handle.net/10603/52039" ext-link-type="uri" xlink:type="simple">http://hdl.handle.net/10603/52039</ext-link></mixed-citation></ref></ref-list></tp:taxon-treatment>
