# Supplementary material for: ﻿Five new species of Bradina Lederer (Lepidoptera, Crambidae) from China, with remarks on the morphology of the genus
Source: Zookeys. 2023 Apr 19;1158:49–67. doi: 10.3897/zookeys.1158.99411 (PMC10193579; doi:10.3897/zookeys.1158.99411)
Supplement: XML Treatment for Bradina megesalis [file zookeys.1158.99411-treatment2.xml]

<!DOCTYPE tp:taxon-treatment
  PUBLIC "-//TaxonX//DTD Taxonomic Treatment Publishing DTD v0 20100105//EN" "tax-treatment-NSO.dtd">
<tp:taxon-treatment xmlns:tp="http://www.plazi.org/taxpub"><tp:treatment-meta><kwd-group><label>Taxon classification</label><kwd>
              <named-content content-type="kingdom">Animalia</named-content>
            </kwd><kwd>
              <named-content content-type="order">Lepidoptera</named-content>
            </kwd><kwd>
              <named-content content-type="family">Crambidae</named-content>
            </kwd></kwd-group><mixed-citation publication-type="journal"><person-group><name><surname>Guo</surname><given-names>Jia-Ming</given-names></name><name><surname>Du</surname><given-names>Xi-Cui</given-names></name></person-group><article-title>﻿Five new species of <italic><tp:taxon-name><tp:taxon-name-part taxon-name-part-type="genus" reg="Bradina">Bradina</tp:taxon-name-part></tp:taxon-name></italic> Lederer (<tp:taxon-name><tp:taxon-name-part taxon-name-part-type="order">Lepidoptera</tp:taxon-name-part></tp:taxon-name>, <tp:taxon-name><tp:taxon-name-part taxon-name-part-type="family">Crambidae</tp:taxon-name-part></tp:taxon-name>) from China, with remarks on the morphology of the genus</article-title><source>Zookeys</source><day>19</day><month>04</month><year>2023</year><volume>1158</volume><fpage>49</fpage><lpage>67</lpage><pub-id pub-id-type="doi">10.3897/zookeys.1158.99411</pub-id></mixed-citation></tp:treatment-meta><tp:nomenclature><label>﻿</label><tp:taxon-name>
            <object-id xmlns:xlink="http://www.w3.org/1999/xlink" content-type="arpha" xlink:type="simple">AD684363-FB4E-576B-8A13-550285D65AB4</object-id>
            <tp:taxon-name-part taxon-name-part-type="genus" reg="Bradina">Bradina</tp:taxon-name-part>
            <tp:taxon-name-part taxon-name-part-type="species" reg="megesalis">megesalis</tp:taxon-name-part>
          </tp:taxon-name><tp:taxon-authority>(Walker, 1859)</tp:taxon-authority><xref ref-type="fig" rid="F1">Figs 1A</xref><xref ref-type="fig" rid="F2">, 2A</xref><xref ref-type="fig" rid="F3">, 3A–E</xref><tp:nomenclature-citation-list><tp:nomenclature-citation><tp:taxon-name>
                <tp:taxon-name-part taxon-name-part-type="genus" reg="Botys">Botys</tp:taxon-name-part>
                <tp:taxon-name-part taxon-name-part-type="species" reg="megesalis">megesalis</tp:taxon-name-part>
              </tp:taxon-name><comment>Walker, 1859: 663. Type locality: North China. Type depository: <named-content xmlns:xlink="http://www.w3.org/1999/xlink" content-type="dwc:institutional_code" xlink:title="Natural History Museum, London, United Kingdom" xlink:href="http://grbio.org/institution/natural-history-museum-london" xlink:type="simple">NHMUK</named-content>.</comment></tp:nomenclature-citation><tp:nomenclature-citation><tp:taxon-name>
                <tp:taxon-name-part taxon-name-part-type="genus" reg="Bradina">Bradina</tp:taxon-name-part>
                <tp:taxon-name-part taxon-name-part-type="species" reg="megesalis">megesalis</tp:taxon-name-part>
              </tp:taxon-name><comment>: Hampson, 1897: 200.</comment></tp:nomenclature-citation></tp:nomenclature-citation-list></tp:nomenclature><tp:treatment-sec sec-type="material" id="SECID0EFNAE"><title>Material examined.</title><p><bold><italic>Holotype</italic></bold>, ♂ <bold>North China</bold>, from Mr Fortune’s collection (Walker, 1859), genitalia slide no. 8735 (<named-content xmlns:xlink="http://www.w3.org/1999/xlink" content-type="dwc:institutional_code" xlink:title="Natural History Museum, London, United Kingdom" xlink:href="http://grbio.org/institution/natural-history-museum-london" xlink:type="simple">NHMUK</named-content>).</p></tp:treatment-sec><tp:treatment-sec sec-type="material" id="SECID0EXNAE"><title>Additional material.</title><p><bold>China, Chongqing Municipality</bold>, 2 ♂♂, 6 ♀♀, Bashan Town, Chengkou County, alt. 900 m, 10 July 2017, Ji-Ping Wan leg.; 2 ♂♂, 4 ♀♀, Jinfo Mountain, alt. 918 m, 27 August 2019, You Zeng leg.; 1 ♂, Simian Mountain, alt. 1280 m, 12 July 2012, Gui-Qing He leg.; <bold>Guangdong Prov.</bold>, 2 ♂♂, 2 ♀♀, Dadong Mountain, Lian County, 5–8 July 2008, Feng-Xia He leg., genitalia slide no.: GJM21078 ♂; 1 ♂, 2 ♀♀, Qianjin Conservation Station, Shimentai Nature Reserve, Qingyuan City, alt. 523 m, 26 May 2021, Xing-Hai Zuo leg., genitalia slide no.: GJM21073 ♂; <bold>Guangxi Zhuang Autonomous Region</bold>, 1 ♂, Yinshan Park, Dayao Mountain, alt. 1564 m, 8 July 2013, Xiao-Hua Chen leg.; <bold>Guizhou Prov.</bold>, 2 ♂♂, 4 ♀♀, Leigong Mountain, Leishan County, alt. 1198 m, 14–15 July 2013, Xiao-Hua Chen leg., genitalia slide no.: GJM21076 ♂; <bold>Hubei Prov.</bold>, 18 ♂♂, 33 ♀♀, Dabie Mountain, alt. 590 m, 24–25 June 2014, Li-Jun Xu leg.; <bold>Hainan Prov.</bold>, 1 ♂, 1 ♀, Bawangling National Forest Park, 8–10 June 2010, Li Kang leg.; <bold>Hunan Prov.</bold>, 5 ♀♀, Wuyunjie Nature Reserve, alt. 178 m, 19 June 2019, Ying Yang leg.; <bold>Sichuan Prov.</bold>, 2 ♂♂, 1 ♀, Longcanggou Forest Park, Xingjing County, alt. 1388 m, 17 June 2021, Shuai Yu leg., genitalia slide no.: GJM21074 ♂, GJM21080 ♀; <bold>Shaanxi Prov.</bold>, 1 ♂, Zuoshui County, Shangluo City, alt. 810 m, 29 June 2021, Jin-Hang Han leg.; 1 ♂, 5 ♀♀, Hanyin County, Ankang City, alt. 410 m, 26 June 2021, Jin-Hang Han leg.; <bold>Yunnan Prov.</bold>, 9 ♂♂, 6 ♀♀, Baihualing Village, Baoshan City, alt. 1487 m, 20–23 June 2020, Ying Yang &amp; Hong Zhao leg.; 2 ♂♂, 1 ♀, Cuanlong Village, Mangba Town, Tengchong City, Baoshan City, alt. 1329 m, 8 August 2015, Jing-Xia Zhao &amp; Hao Wei leg.; <bold>Zhejiang Prov.</bold>, 6 ♂♂, 7 ♀♀, Jiulongshan Forest Park, 4–6 August 2011, Xiao-Bing Fu leg.; 6 ♂♂, 34 ♀♀, Tianmu Mountain, alt. 800 m, 29 July 2011, Xi-Cui Du &amp; Xiao-Bing Fu leg.</p></tp:treatment-sec><tp:treatment-sec sec-type="redescription" id="SECID0ETOAE"><title>Redescription.</title><p><bold><italic>Adult</italic></bold> (Figs <xref ref-type="fig" rid="F1">1A</xref>, <xref ref-type="fig" rid="F2">2A</xref>). Wingspan 31.0–39.0 mm, forewing length 15.0–19.0 mm. Body and wings pale brown. Frons brown, with lateral sides white above. Vertex yellowish white. Antenna brownish yellow, with black ring dorsally; ventral cilia c. one quarter length of diameter of male flagellomeres. Labial palpus with basal two thirds white, black-brown distally. Maxillary palpus yellowish brown, white at base. Patagium pale brown, yellowish. Thorax white ventrally. Forewing pale brown, darker along basal two thirds costa, stigmata and lines brown; discoidal stigma crescent; postmedial line at c. two thirds of wing, straight and nearly parallel to terminal margin. Hindwing with postmedial line and discoidal stigma pale brown, inconspicuous usually; discoidal stigma crescent. Cilia pale brown, yellowish white on inner margin of hindwing. Legs pale yellow, coxae and femora with white gloss. Middle tibia brown; hind tibia with outer middle spurs c. two thirds length of inner spurs. Abdomen pale brown dorsally, with each segment pale terminally; yellowish white ventrally.</p><fig id="F2" position="float" orientation="portrait"><object-id xmlns:xlink="http://www.w3.org/1999/xlink" content-type="doi" xlink:type="simple">10.3897/zookeys.1158.99411.figure2</object-id><object-id xmlns:xlink="http://www.w3.org/1999/xlink" content-type="arpha" xlink:type="simple">921E216B-9DF6-5DAC-AD1C-46A97F910DF3</object-id><label>Figure 2.</label><caption><p>Habitus of <italic><tp:taxon-name><tp:taxon-name-part taxon-name-part-type="genus" reg="Bradina">Bradina</tp:taxon-name-part></tp:taxon-name></italic> species, male <bold>A</bold><italic><tp:taxon-name><tp:taxon-name-part taxon-name-part-type="genus" reg="Botys">B.</tp:taxon-name-part><tp:taxon-name-part taxon-name-part-type="species" reg="megesalis">megesalis</tp:taxon-name-part></tp:taxon-name></italic><bold>B</bold><italic><tp:taxon-name><tp:taxon-name-part taxon-name-part-type="genus" reg="Bradina">B.</tp:taxon-name-part><tp:taxon-name-part taxon-name-part-type="species" reg="fusoidea">fusoidea</tp:taxon-name-part></tp:taxon-name></italic> sp. nov., holotype <bold>C</bold><italic><tp:taxon-name><tp:taxon-name-part taxon-name-part-type="genus" reg="Bradina">B.</tp:taxon-name-part><tp:taxon-name-part taxon-name-part-type="species" reg="spirella">spirella</tp:taxon-name-part></tp:taxon-name></italic> sp. nov., holotype <bold>D</bold><italic><tp:taxon-name><tp:taxon-name-part taxon-name-part-type="genus" reg="Bradina">B.</tp:taxon-name-part><tp:taxon-name-part taxon-name-part-type="species" reg="torsiva">torsiva</tp:taxon-name-part></tp:taxon-name></italic> sp. nov., holotype <bold>E</bold><italic><tp:taxon-name><tp:taxon-name-part taxon-name-part-type="genus" reg="Bradina">B.</tp:taxon-name-part><tp:taxon-name-part taxon-name-part-type="species" reg="subpurpurescens">subpurpurescens</tp:taxon-name-part></tp:taxon-name></italic><bold>F</bold><italic><tp:taxon-name><tp:taxon-name-part taxon-name-part-type="genus" reg="Bradina">B.</tp:taxon-name-part><tp:taxon-name-part taxon-name-part-type="species" reg="falciculata">falciculata</tp:taxon-name-part></tp:taxon-name></italic> sp. nov., holotype <bold>G</bold><italic><tp:taxon-name><tp:taxon-name-part taxon-name-part-type="genus" reg="Bradina">B.</tp:taxon-name-part><tp:taxon-name-part taxon-name-part-type="species" reg="translinealis">translinealis</tp:taxon-name-part></tp:taxon-name></italic><bold>H</bold><italic><tp:taxon-name><tp:taxon-name-part taxon-name-part-type="genus" reg="Bradina">B.</tp:taxon-name-part><tp:taxon-name-part taxon-name-part-type="species" reg="ternifolia">ternifolia</tp:taxon-name-part></tp:taxon-name></italic> sp. nov., holotype. Scale bars: 0.5 cm.</p></caption><graphic xmlns:xlink="http://www.w3.org/1999/xlink" xlink:href="zookeys-1158-049_article-99411__-g002.jpg" position="float" orientation="portrait" xlink:type="simple" id="oo_839997.jpg"><uri content-type="original_file" xlink:type="simple">https://binary.pensoft.net/fig/839997</uri></graphic></fig><p><bold><italic>Male genitalia</italic></bold> (Fig. <xref ref-type="fig" rid="F3">3A, B</xref>). Valva distally gradually narrowed and bearing dense long setae; costa sharply arched near middle and accompanied by a cluster of long curved setae; sacculus gradually narrowed to apex, with a cluster of long setae near middle. Posterior phallus with two developed spear-like cornuti.</p><fig id="F3" position="float" orientation="portrait"><object-id xmlns:xlink="http://www.w3.org/1999/xlink" content-type="doi" xlink:type="simple">10.3897/zookeys.1158.99411.figure3</object-id><object-id xmlns:xlink="http://www.w3.org/1999/xlink" content-type="arpha" xlink:type="simple">683888FA-A32C-5753-A08F-38373761C98A</object-id><label>Figure 3.</label><caption><p>Genitalia of <italic><tp:taxon-name><tp:taxon-name-part taxon-name-part-type="genus" reg="Bradina">Bradina</tp:taxon-name-part></tp:taxon-name></italic> species <bold>A–E</bold><italic><tp:taxon-name><tp:taxon-name-part taxon-name-part-type="genus" reg="Botys">B.</tp:taxon-name-part><tp:taxon-name-part taxon-name-part-type="species" reg="megesalis">megesalis</tp:taxon-name-part></tp:taxon-name></italic><bold>A, B</bold> male, slide no. GJM21074 <bold>C–E</bold> female, slide no. GJM21080 <bold>F–K</bold><italic><tp:taxon-name><tp:taxon-name-part taxon-name-part-type="genus" reg="Bradina">B.</tp:taxon-name-part><tp:taxon-name-part taxon-name-part-type="species" reg="fusoidea">fusoidea</tp:taxon-name-part></tp:taxon-name></italic> sp. nov. <bold>F–H</bold> male holotype, slide no. GJM21117 <bold>I–K</bold> female, paratype, slide no. GJM21118 <bold>L–P</bold><italic><tp:taxon-name><tp:taxon-name-part taxon-name-part-type="genus" reg="Bradina">B.</tp:taxon-name-part><tp:taxon-name-part taxon-name-part-type="species" reg="spirella">spirella</tp:taxon-name-part></tp:taxon-name></italic> sp. nov. <bold>L, M</bold> male, holotype, slide no. GJM21161 <bold>N–P</bold> female, paratype, slide no. GJM21164 <bold>B, G, H, M</bold> partial enlargement of phallus <bold>D, J, O</bold> partial enlargement of ductus bursae <bold>E, K, P</bold> signum. Scale bars: 0.2 mm (<bold>E, G, K, P</bold>); 0.5 mm (<bold>A, B, D, F, H, J, L, M, O</bold>); 1.0 mm (<bold>C, I, N</bold>).</p></caption><graphic xmlns:xlink="http://www.w3.org/1999/xlink" xlink:href="zookeys-1158-049_article-99411__-g003.jpg" position="float" orientation="portrait" xlink:type="simple" id="oo_839998.jpg"><uri content-type="original_file" xlink:type="simple">https://binary.pensoft.net/fig/839998</uri></graphic></fig><p><bold><italic>Female genitalia</italic></bold> (Fig. <xref ref-type="fig" rid="F3">3C–E</xref>). Antrum broad. Ductus bursae posteriorly sharply inflated into a thorny irregular protrusion, adjoined posteriorly by crescent colliculum laterally, anterior half gradually widened to corpus bursae. Corpus bursae nearly rounded, with dense tiny spines inside, transverse signum crescent and densely spinose.</p></tp:treatment-sec><tp:treatment-sec sec-type="distribution" id="SECID0ELWAE"><title>Distribution.</title><p>China (Chongqing, Fujian, Gansu, Guangdong, Guangxi, Guizhou, Hubei, Hainan, Hunan, Sichuan, Shaanxi, Yunnan, Zhejiang), Japan (<xref ref-type="bibr" rid="B22">Shibuya 1929</xref>).</p></tp:treatment-sec><tp:treatment-sec sec-type="remarks" id="SECID0EVWAE"><title>Remarks.</title><p>We found that the coremata of some male individuals of this species were protruded out of the body, forming a cluster of white hairs at the end of the abdomen.</p></tp:treatment-sec><tp:treatment-sec><!--Section generated to contain objects referenced in tp:taxon-treatment.--><fig id="F1" position="float" orientation="portrait"><object-id xmlns:xlink="http://www.w3.org/1999/xlink" content-type="doi" xlink:type="simple">10.3897/zookeys.1158.99411.figure1</object-id><object-id xmlns:xlink="http://www.w3.org/1999/xlink" content-type="arpha" xlink:type="simple">BC9A1042-71AC-5C9C-9519-5B5CD1F674D0</object-id><label>Figure 1.</label><caption><p><italic><tp:taxon-name><tp:taxon-name-part taxon-name-part-type="genus" reg="Bradina">Bradina</tp:taxon-name-part><tp:taxon-name-part taxon-name-part-type="species" reg="megesalis">megesalis</tp:taxon-name-part></tp:taxon-name></italic>, male <bold>A</bold> head <bold>B</bold> wing venation, wing slide no. GJM21001. Scale bars: 0.5 mm (<bold>A</bold>); 1.0 mm (<bold>B</bold>).</p></caption><graphic xmlns:xlink="http://www.w3.org/1999/xlink" xlink:href="zookeys-1158-049_article-99411__-g001.jpg" position="float" orientation="portrait" xlink:type="simple" id="oo_839996.jpg"><uri content-type="original_file" xlink:type="simple">https://binary.pensoft.net/fig/839996</uri></graphic></fig></tp:treatment-sec><ref-list><ref id="B22"><mixed-citation xmlns:xlink="http://www.w3.org/1999/xlink" xlink:type="simple"><person-group><name name-style="western"><surname>Shibuya</surname><given-names>J</given-names></name></person-group> (<year>1929</year>) <article-title>On the Japanese <tp:taxon-name><tp:taxon-name-part taxon-name-part-type="subfamily">Hydrocampinae</tp:taxon-name-part></tp:taxon-name>.</article-title><source><tp:taxon-name><tp:taxon-name-part taxon-name-part-type="class">Insecta</tp:taxon-name-part></tp:taxon-name> Matsumurana</source><volume>3</volume>(<issue>2–3</issue>): <fpage>120</fpage>–<lpage>136</lpage>.</mixed-citation></ref></ref-list></tp:taxon-treatment>
