# Supplementary material for: ﻿Five new species of Bradina Lederer (Lepidoptera, Crambidae) from China, with remarks on the morphology of the genus
Source: Zookeys. 2023 Apr 19;1158:49–67. doi: 10.3897/zookeys.1158.99411 (PMC10193579; doi:10.3897/zookeys.1158.99411)
Supplement: XML Treatment for Bradina fusoidea [file zookeys.1158.99411-treatment3.xml]

<!DOCTYPE tp:taxon-treatment
  PUBLIC "-//TaxonX//DTD Taxonomic Treatment Publishing DTD v0 20100105//EN" "tax-treatment-NSO.dtd">
<tp:taxon-treatment xmlns:tp="http://www.plazi.org/taxpub"><tp:treatment-meta><kwd-group><label>Taxon classification</label><kwd>
              <named-content content-type="kingdom">Animalia</named-content>
            </kwd><kwd>
              <named-content content-type="order">Lepidoptera</named-content>
            </kwd><kwd>
              <named-content content-type="family">Crambidae</named-content>
            </kwd></kwd-group><mixed-citation publication-type="journal"><person-group><name><surname>Guo</surname><given-names>Jia-Ming</given-names></name><name><surname>Du</surname><given-names>Xi-Cui</given-names></name></person-group><article-title>﻿Five new species of <italic><tp:taxon-name><tp:taxon-name-part taxon-name-part-type="genus" reg="Bradina">Bradina</tp:taxon-name-part></tp:taxon-name></italic> Lederer (<tp:taxon-name><tp:taxon-name-part taxon-name-part-type="order">Lepidoptera</tp:taxon-name-part></tp:taxon-name>, <tp:taxon-name><tp:taxon-name-part taxon-name-part-type="family">Crambidae</tp:taxon-name-part></tp:taxon-name>) from China, with remarks on the morphology of the genus</article-title><source>Zookeys</source><day>19</day><month>04</month><year>2023</year><volume>1158</volume><fpage>49</fpage><lpage>67</lpage><pub-id pub-id-type="doi">10.3897/zookeys.1158.99411</pub-id></mixed-citation></tp:treatment-meta><tp:nomenclature><label>﻿</label><tp:taxon-name>
            <object-id xmlns:xlink="http://www.w3.org/1999/xlink" content-type="arpha" xlink:type="simple">EFD38EBC-E110-5E97-95BF-2921FDB9F170</object-id>
            <tp:taxon-name-part taxon-name-part-type="genus" reg="Bradina">Bradina</tp:taxon-name-part>
            <tp:taxon-name-part taxon-name-part-type="species" reg="fusoidea">fusoidea</tp:taxon-name-part>
            <object-id xmlns:xlink="http://www.w3.org/1999/xlink" content-type="zoobank" xlink:type="simple">https://zoobank.org/CEACA386-3CD0-4FFF-85F5-1140F4B86FEF</object-id>
          </tp:taxon-name><tp:taxon-authority>Guo &amp; Du</tp:taxon-authority><tp:taxon-status xmlns:xlink="http://www.w3.org/1999/xlink" xlink:type="simple">sp. nov.</tp:taxon-status><xref ref-type="fig" rid="F2">Figs 2B</xref><xref ref-type="fig" rid="F3">, 3F–K</xref></tp:nomenclature><tp:treatment-sec sec-type="type material" id="SECID0EMYAE"><title>Type material.</title><p><bold><italic>Holotype</italic></bold>, ♂ <bold>China: Sichuan Prov.</bold>, Qingcheng Mountain, Dujiangyan city, alt. 860 m, <named-content xmlns:xlink="http://www.w3.org/1999/xlink" content-type="dwc:verbatimCoordinates" xlink:type="simple"><named-content content-type="geo-json" specific-use="{&#34;type&#34;:&#34;Point&#34;,&#34;coordinates&#34;:[103.833333,31.533333]}" id="NCID0E3YAE" xlink:type="simple">30°92'N, 103°50'E</named-content></named-content>, 22 July 2021, Shuai Yu, Xiao-Ju Zhu, Di Zhang leg. (<named-content xmlns:xlink="http://www.w3.org/1999/xlink" content-type="dwc:institutional_code" xlink:title="Insect Collection of the College of Life Science, Nankai University, Tianjin, China" xlink:href="http://grbio.org/institution/nankai-university" xlink:type="simple">NKU</named-content>), genitalia slide no. GJM21117. <bold><italic>Paratypes</italic>. China: Sichuan Prov.</bold>, 6 ♂♂, 1 ♀, other same data as holotype (<named-content xmlns:xlink="http://www.w3.org/1999/xlink" content-type="dwc:institutional_code" xlink:title="Insect Collection of the College of Life Science, Nankai University, Tianjin, China" xlink:href="http://grbio.org/institution/nankai-university" xlink:type="simple">NKU</named-content>), genitalia slide no.: GJM21112 ♂, GJM21118 ♀; 1 ♂, Emei Mountain, Leshan City, alt. 847 m, 22 July 2021, Shuai Yu, Xiao-Ju Zhu, Di Zhang leg. (<named-content xmlns:xlink="http://www.w3.org/1999/xlink" content-type="dwc:institutional_code" xlink:title="Insect Collection of the College of Life Science, Nankai University, Tianjin, China" xlink:href="http://grbio.org/institution/nankai-university" xlink:type="simple">NKU</named-content>), genitalia slide no.: GJM21113; <bold>Guangdong Prov.</bold>, 2 ♂♂, 1 ♀, Heishiding Nature Reserve, Fengkai County, Zhaoqing City, 14–16 June 2009, Feng-Xia He leg., genitalia slide no.: GJM21114 ♂, GJM21180 ♀.</p></tp:treatment-sec><tp:treatment-sec sec-type="diagnosis" id="SECID0EWZAE"><title>Diagnosis.</title><p>This species is similar to <italic><tp:taxon-name><tp:taxon-name-part taxon-name-part-type="genus" reg="Botys">B.</tp:taxon-name-part><tp:taxon-name-part taxon-name-part-type="species" reg="megesalis">megesalis</tp:taxon-name-part></tp:taxon-name></italic>. The difference in appearance is that the distance between discoidal stigma and postmedial line on forewing of this species is longer than that of <italic><tp:taxon-name><tp:taxon-name-part taxon-name-part-type="genus" reg="Botys">B.</tp:taxon-name-part><tp:taxon-name-part taxon-name-part-type="species" reg="megesalis">megesalis</tp:taxon-name-part></tp:taxon-name></italic>; the postmedial line and terminal margin of forewing is obviously unparallel in this species, while is nearly parallel in the latter. It also can be distinguished by the setal cluster near middle of sacculus being shorter than that of the latter, phallus with one fusiform cornutus and one subcircular cornutus (two spear-like cornuti in <italic><tp:taxon-name><tp:taxon-name-part taxon-name-part-type="genus" reg="Botys">B.</tp:taxon-name-part><tp:taxon-name-part taxon-name-part-type="species" reg="megesalis">megesalis</tp:taxon-name-part></tp:taxon-name></italic>), posterior ductus bursae inflated but not forming irregular protrusion as in <italic><tp:taxon-name><tp:taxon-name-part taxon-name-part-type="genus" reg="Botys">B.</tp:taxon-name-part><tp:taxon-name-part taxon-name-part-type="species" reg="megesalis">megesalis</tp:taxon-name-part></tp:taxon-name></italic>, plus subposterior section of ductus bursae widened along half of ductus length, a feature that is absent in <italic><tp:taxon-name><tp:taxon-name-part taxon-name-part-type="genus" reg="Botys">B.</tp:taxon-name-part><tp:taxon-name-part taxon-name-part-type="species" reg="megesalis">megesalis</tp:taxon-name-part></tp:taxon-name></italic>.</p></tp:treatment-sec><tp:treatment-sec sec-type="description" id="SECID0ET2AE"><title>Description.</title><p><bold><italic>Adult</italic></bold> (Fig. <xref ref-type="fig" rid="F2">2B</xref>). Wingspan 31.0–33.0 mm, forewing length 15.0–16.0 mm. Frons white, except brown on frontal base and middle near vertex. Vertex white. Antenna yellow, with pale brown ring dorsally; ventral cilia c. half-length of flagellomere diameter of male. Labial palpus with basal two thirds white, black-brown distally. Maxillary palpus black-brown. Patagium yellowish white. Tegula pale brown. Thorax pale brown dorsally, white ventrally. Wings pale brown, gradually darkened to terminal; stigmata and lines dark brown. Forewing black-brown along basal half of costa; orbicular stigma very small; discoidal stigma crescent; postmedial line at c. two thirds of wing, straight and unparallel to terminal margin. Hindwing with postmedial line straight, towards to tornus, only middle part obvious. Cilia pale brown, with a white line at base, except yellowish white on inner margin of the hindwing. Legs pale yellow. Front and middle tibiae brown; hind tibia with outer middle spurs c. two thirds length of inner spurs. Abdomen with basal half pale brown and distal half dark brown dorsally, each segment pale terminally; yellowish white ventrally.</p><p><bold><italic>Male genitalia</italic></bold> (Fig. <xref ref-type="fig" rid="F3">3F–H</xref>). Valva distally gradually narrowed and bearing dense long setae; costa arched near middle and accompanied by a cluster of long curved setae; sacculus gradually narrowed to apex, with a cluster of long setae near middle. Phallus with one fusiform cornutus medially, composed of short and blunt spines, c. one third length of phallus, and one subcircular sclerotized cornutus posteriorly.</p><p><bold><italic>Female genitalia</italic></bold> (Fig. <xref ref-type="fig" rid="F3">3I–K</xref>). Antrum broad. Posterior ductus bursae inflated and thorny, adjoined posteriorly by colliculum, posterior half inflated, weakly sclerotized, narrowed medially, then gradually widened to corpus bursae. Corpus bursae nearly rounded, with dense tiny spines inside, transverse signum crescent and densely spinose.</p></tp:treatment-sec><tp:treatment-sec sec-type="etymology" id="SECID0EY3AE"><title>Etymology.</title><p>The specific name is derived from the Latin <italic>fusoideus</italic> (meaning ‘fusiform’), in reference to a fusiform cornutus.</p></tp:treatment-sec><tp:treatment-sec sec-type="distribution" id="SECID0EA4AE"><title>Distribution.</title><p>China (Guangdong, Sichuan).</p></tp:treatment-sec><tp:treatment-sec><!--Section generated to contain objects referenced in tp:taxon-treatment.--><fig id="F2" position="float" orientation="portrait"><object-id xmlns:xlink="http://www.w3.org/1999/xlink" content-type="doi" xlink:type="simple">10.3897/zookeys.1158.99411.figure2</object-id><object-id xmlns:xlink="http://www.w3.org/1999/xlink" content-type="arpha" xlink:type="simple">921E216B-9DF6-5DAC-AD1C-46A97F910DF3</object-id><label>Figure 2.</label><caption><p>Habitus of <italic><tp:taxon-name><tp:taxon-name-part taxon-name-part-type="genus" reg="Bradina">Bradina</tp:taxon-name-part></tp:taxon-name></italic> species, male <bold>A</bold><italic><tp:taxon-name><tp:taxon-name-part taxon-name-part-type="genus" reg="Botys">B.</tp:taxon-name-part><tp:taxon-name-part taxon-name-part-type="species" reg="megesalis">megesalis</tp:taxon-name-part></tp:taxon-name></italic><bold>B</bold><italic><tp:taxon-name><tp:taxon-name-part taxon-name-part-type="genus" reg="Bradina">B.</tp:taxon-name-part><tp:taxon-name-part taxon-name-part-type="species" reg="fusoidea">fusoidea</tp:taxon-name-part></tp:taxon-name></italic> sp. nov., holotype <bold>C</bold><italic><tp:taxon-name><tp:taxon-name-part taxon-name-part-type="genus" reg="Bradina">B.</tp:taxon-name-part><tp:taxon-name-part taxon-name-part-type="species" reg="spirella">spirella</tp:taxon-name-part></tp:taxon-name></italic> sp. nov., holotype <bold>D</bold><italic><tp:taxon-name><tp:taxon-name-part taxon-name-part-type="genus" reg="Bradina">B.</tp:taxon-name-part><tp:taxon-name-part taxon-name-part-type="species" reg="torsiva">torsiva</tp:taxon-name-part></tp:taxon-name></italic> sp. nov., holotype <bold>E</bold><italic><tp:taxon-name><tp:taxon-name-part taxon-name-part-type="genus" reg="Bradina">B.</tp:taxon-name-part><tp:taxon-name-part taxon-name-part-type="species" reg="subpurpurescens">subpurpurescens</tp:taxon-name-part></tp:taxon-name></italic><bold>F</bold><italic><tp:taxon-name><tp:taxon-name-part taxon-name-part-type="genus" reg="Bradina">B.</tp:taxon-name-part><tp:taxon-name-part taxon-name-part-type="species" reg="falciculata">falciculata</tp:taxon-name-part></tp:taxon-name></italic> sp. nov., holotype <bold>G</bold><italic><tp:taxon-name><tp:taxon-name-part taxon-name-part-type="genus" reg="Bradina">B.</tp:taxon-name-part><tp:taxon-name-part taxon-name-part-type="species" reg="translinealis">translinealis</tp:taxon-name-part></tp:taxon-name></italic><bold>H</bold><italic><tp:taxon-name><tp:taxon-name-part taxon-name-part-type="genus" reg="Bradina">B.</tp:taxon-name-part><tp:taxon-name-part taxon-name-part-type="species" reg="ternifolia">ternifolia</tp:taxon-name-part></tp:taxon-name></italic> sp. nov., holotype. Scale bars: 0.5 cm.</p></caption><graphic xmlns:xlink="http://www.w3.org/1999/xlink" xlink:href="zookeys-1158-049_article-99411__-g002.jpg" position="float" orientation="portrait" xlink:type="simple" id="oo_839997.jpg"><uri content-type="original_file" xlink:type="simple">https://binary.pensoft.net/fig/839997</uri></graphic></fig><fig id="F3" position="float" orientation="portrait"><object-id xmlns:xlink="http://www.w3.org/1999/xlink" content-type="doi" xlink:type="simple">10.3897/zookeys.1158.99411.figure3</object-id><object-id xmlns:xlink="http://www.w3.org/1999/xlink" content-type="arpha" xlink:type="simple">683888FA-A32C-5753-A08F-38373761C98A</object-id><label>Figure 3.</label><caption><p>Genitalia of <italic><tp:taxon-name><tp:taxon-name-part taxon-name-part-type="genus" reg="Bradina">Bradina</tp:taxon-name-part></tp:taxon-name></italic> species <bold>A–E</bold><italic><tp:taxon-name><tp:taxon-name-part taxon-name-part-type="genus" reg="Botys">B.</tp:taxon-name-part><tp:taxon-name-part taxon-name-part-type="species" reg="megesalis">megesalis</tp:taxon-name-part></tp:taxon-name></italic><bold>A, B</bold> male, slide no. GJM21074 <bold>C–E</bold> female, slide no. GJM21080 <bold>F–K</bold><italic><tp:taxon-name><tp:taxon-name-part taxon-name-part-type="genus" reg="Bradina">B.</tp:taxon-name-part><tp:taxon-name-part taxon-name-part-type="species" reg="fusoidea">fusoidea</tp:taxon-name-part></tp:taxon-name></italic> sp. nov. <bold>F–H</bold> male holotype, slide no. GJM21117 <bold>I–K</bold> female, paratype, slide no. GJM21118 <bold>L–P</bold><italic><tp:taxon-name><tp:taxon-name-part taxon-name-part-type="genus" reg="Bradina">B.</tp:taxon-name-part><tp:taxon-name-part taxon-name-part-type="species" reg="spirella">spirella</tp:taxon-name-part></tp:taxon-name></italic> sp. nov. <bold>L, M</bold> male, holotype, slide no. GJM21161 <bold>N–P</bold> female, paratype, slide no. GJM21164 <bold>B, G, H, M</bold> partial enlargement of phallus <bold>D, J, O</bold> partial enlargement of ductus bursae <bold>E, K, P</bold> signum. Scale bars: 0.2 mm (<bold>E, G, K, P</bold>); 0.5 mm (<bold>A, B, D, F, H, J, L, M, O</bold>); 1.0 mm (<bold>C, I, N</bold>).</p></caption><graphic xmlns:xlink="http://www.w3.org/1999/xlink" xlink:href="zookeys-1158-049_article-99411__-g003.jpg" position="float" orientation="portrait" xlink:type="simple" id="oo_839998.jpg"><uri content-type="original_file" xlink:type="simple">https://binary.pensoft.net/fig/839998</uri></graphic></fig></tp:treatment-sec></tp:taxon-treatment>
