# Supplementary material for: ﻿Five new species of Bradina Lederer (Lepidoptera, Crambidae) from China, with remarks on the morphology of the genus
Source: Zookeys. 2023 Apr 19;1158:49–67. doi: 10.3897/zookeys.1158.99411 (PMC10193579; doi:10.3897/zookeys.1158.99411)
Supplement: XML Treatment for Bradina spirella [file zookeys.1158.99411-treatment4.xml]

<!DOCTYPE tp:taxon-treatment
  PUBLIC "-//TaxonX//DTD Taxonomic Treatment Publishing DTD v0 20100105//EN" "tax-treatment-NSO.dtd">
<tp:taxon-treatment xmlns:tp="http://www.plazi.org/taxpub"><tp:treatment-meta><kwd-group><label>Taxon classification</label><kwd>
              <named-content content-type="kingdom">Animalia</named-content>
            </kwd><kwd>
              <named-content content-type="order">Lepidoptera</named-content>
            </kwd><kwd>
              <named-content content-type="family">Crambidae</named-content>
            </kwd></kwd-group><mixed-citation publication-type="journal"><person-group><name><surname>Guo</surname><given-names>Jia-Ming</given-names></name><name><surname>Du</surname><given-names>Xi-Cui</given-names></name></person-group><article-title>﻿Five new species of <italic><tp:taxon-name><tp:taxon-name-part taxon-name-part-type="genus" reg="Bradina">Bradina</tp:taxon-name-part></tp:taxon-name></italic> Lederer (<tp:taxon-name><tp:taxon-name-part taxon-name-part-type="order">Lepidoptera</tp:taxon-name-part></tp:taxon-name>, <tp:taxon-name><tp:taxon-name-part taxon-name-part-type="family">Crambidae</tp:taxon-name-part></tp:taxon-name>) from China, with remarks on the morphology of the genus</article-title><source>Zookeys</source><day>19</day><month>04</month><year>2023</year><volume>1158</volume><fpage>49</fpage><lpage>67</lpage><pub-id pub-id-type="doi">10.3897/zookeys.1158.99411</pub-id></mixed-citation></tp:treatment-meta><tp:nomenclature><label>﻿</label><tp:taxon-name>
            <object-id xmlns:xlink="http://www.w3.org/1999/xlink" content-type="arpha" xlink:type="simple">D793159B-2637-5522-998B-7B17A7320853</object-id>
            <tp:taxon-name-part taxon-name-part-type="genus" reg="Bradina">Bradina</tp:taxon-name-part>
            <tp:taxon-name-part taxon-name-part-type="species" reg="spirella">spirella</tp:taxon-name-part>
            <object-id xmlns:xlink="http://www.w3.org/1999/xlink" content-type="zoobank" xlink:type="simple">https://zoobank.org/2AF3F855-1103-42AA-94DD-D6634879BB67</object-id>
          </tp:taxon-name><tp:taxon-authority>Guo &amp; Du</tp:taxon-authority><tp:taxon-status xmlns:xlink="http://www.w3.org/1999/xlink" xlink:type="simple">sp. nov.</tp:taxon-status><xref ref-type="fig" rid="F2">Figs 2C</xref><xref ref-type="fig" rid="F3">, 3L–P</xref></tp:nomenclature><tp:treatment-sec sec-type="type material" id="SECID0EX5AE"><title>Type material.</title><p><bold><italic>Holotype</italic></bold>, ♂ <bold>China: Hunan Prov.</bold>, Xianchijie, Wuyunjie National Nature Reserve, alt. 720 m, <named-content xmlns:xlink="http://www.w3.org/1999/xlink" content-type="dwc:verbatimCoordinates" xlink:type="simple"><named-content content-type="geo-json" specific-use="{&#34;type&#34;:&#34;Point&#34;,&#34;coordinates&#34;:[111.800000,29.500000]}" id="NCID0EH6AE" xlink:type="simple">28°90'N, 111°48'E</named-content></named-content>, 24 June 2019, Ying Yang leg., genitalia slide no. GJM21161. <bold><italic>Paratypes</italic>. China: Hunan Prov.</bold>, 9 ♂♂, 4 ♀♀, Bamian Mountain Nature Reserve, Guidong County, alt. 973 m, 16 June 2015, Kai Chen leg., genitalia slide no.: GJM21160 ♂; 5 ♂♂, 2 ♀♀, Zhushan Village, Wuyunjie National Nature Reserve, alt. 100 m, 15 June 2019, Ying Yang leg.; 34 ♂♂, 14 ♀♀, Jindongjie, Wuyunjie National Nature Reserve, alt. 178 m, 16–19 June 2019, Ying Yang leg.; 66 ♂♂, 22 ♂♂, 18–24 June 2019, other same data as holotype, genitalia slide no.: GJM21048 ♂, GJM21049 ♂, GJM21162 ♂, GJM21163 ♂, GJM21164 ♀; <bold>Jiangxi Prov.</bold>, 4 ♂♂, 2 ♀♀, Jinggang Mountain, 30 June 2011, Jin-Wei Li leg., genitalia slide no.: GJM21159 ♂, GJM21183 ♀.</p></tp:treatment-sec><tp:treatment-sec sec-type="diagnosis" id="SECID0ES6AE"><title>Diagnosis.</title><p>This species is similar to <italic><tp:taxon-name><tp:taxon-name-part taxon-name-part-type="genus" reg="Botys">B.</tp:taxon-name-part><tp:taxon-name-part taxon-name-part-type="species" reg="megesalis">megesalis</tp:taxon-name-part></tp:taxon-name></italic>. The difference in appearance is that wings of this species are darker in color and hindwings are slightly broader; the postmedial line and terminal margin of forewing are obviously unparallel in this species, while nearly parallel in the latter. It also can be distinguished by phallus with one short, spiral band-like cornutus and two lamellar cornuti, and some tiny spines on the vesica medially; the posterior ductus bursae is inflated into a thick finger-like protrusion. In <italic><tp:taxon-name><tp:taxon-name-part taxon-name-part-type="genus" reg="Botys">B.</tp:taxon-name-part><tp:taxon-name-part taxon-name-part-type="species" reg="megesalis">megesalis</tp:taxon-name-part></tp:taxon-name></italic>, the phallus has two spear-like cornuti and is without spines on the vesica; the posterior ductus bursae is inflated into an irregular protrusion.</p></tp:treatment-sec><tp:treatment-sec sec-type="description" id="SECID0EPAAG"><title>Description.</title><p><bold><italic>Adult</italic></bold> (Fig. <xref ref-type="fig" rid="F2">2C</xref>). Wingspan 29.0–32.0 mm, forewing length 14.0–15.5 mm. Frons brown, with lateral sides yellowish white above. Vertex pale yellow. Antenna brownish yellow, with black-brown ring dorsally, basal segments of flagellum black-brown dorsally; ventral cilia c. one third length of flagellomere diameter of male. Labial palpus with basal two thirds white, black-brown distally. Maxillary palpus black-brown. Patagium and tegula dark brown. Thorax dark brown dorsally, white ventrally. Wings dark brown, stigmata and lines black-brown. Forewing black-brown along costa, slightly paler distally; orbicular stigma very small; discoidal stigma crescent; postmedial line at c. two thirds of wing, inconspicuously waved and unparallel to terminal margin. Hindwing pale at base; postmedial line straight, only middle part obvious. Cilia greyish brown. Legs pale yellow. Front and middle tibiae dark brown; hind tibia with outer middle spurs c. same length as inner spurs. Abdomen brown dorsally, with each segment pale terminally; yellowish white ventrally.</p><p><bold><italic>Male genitalia</italic></bold> (Fig. <xref ref-type="fig" rid="F3">3L, M</xref>). Valva with the distal part gradually narrowed and bearing dense long setae; costa arched near middle and accompanied by a cluster of long curved setae; sacculus gradually narrowed to apex, with a cluster of long setae near middle. Juxta narrowed distally. Phallus with one short and spiral band-like cornutus tapered at posterior end, along with two lamellar cornuti in posterior half; some tiny spines on vesica medially.</p><p><bold><italic>Female genitalia</italic></bold> (Fig. <xref ref-type="fig" rid="F3">3N–P</xref>). Antrum broad. Ductus bursae slender, posteriorly inflated into a thick finger-like protrusion, adjoined posteriorly by colliculum. Corpus bursae nearly oval, without spines inside, transverse signum crescent and densely spinose.</p></tp:treatment-sec><tp:treatment-sec sec-type="etymology" id="SECID0EUBAG"><title>Etymology.</title><p>The specific name is derived from the Latin <italic>spirellus</italic> (meaning ‘small spiral-like’), in reference to a short and spiral band-like cornutus.</p></tp:treatment-sec><tp:treatment-sec sec-type="distribution" id="SECID0E3BAG"><title>Distribution.</title><p>China (Hunan, Jiangxi).</p></tp:treatment-sec><tp:treatment-sec sec-type="remarks" id="SECID0EBCAG"><title>Remark.</title><p>Coremata of some male individuals of this species were protruded out of the body, forming a cluster of white hairs at the end of the abdomen.</p></tp:treatment-sec><tp:treatment-sec><!--Section generated to contain objects referenced in tp:taxon-treatment.--><fig id="F2" position="float" orientation="portrait"><object-id xmlns:xlink="http://www.w3.org/1999/xlink" content-type="doi" xlink:type="simple">10.3897/zookeys.1158.99411.figure2</object-id><object-id xmlns:xlink="http://www.w3.org/1999/xlink" content-type="arpha" xlink:type="simple">921E216B-9DF6-5DAC-AD1C-46A97F910DF3</object-id><label>Figure 2.</label><caption><p>Habitus of <italic><tp:taxon-name><tp:taxon-name-part taxon-name-part-type="genus" reg="Bradina">Bradina</tp:taxon-name-part></tp:taxon-name></italic> species, male <bold>A</bold><italic><tp:taxon-name><tp:taxon-name-part taxon-name-part-type="genus" reg="Botys">B.</tp:taxon-name-part><tp:taxon-name-part taxon-name-part-type="species" reg="megesalis">megesalis</tp:taxon-name-part></tp:taxon-name></italic><bold>B</bold><italic><tp:taxon-name><tp:taxon-name-part taxon-name-part-type="genus" reg="Bradina">B.</tp:taxon-name-part><tp:taxon-name-part taxon-name-part-type="species" reg="fusoidea">fusoidea</tp:taxon-name-part></tp:taxon-name></italic> sp. nov., holotype <bold>C</bold><italic><tp:taxon-name><tp:taxon-name-part taxon-name-part-type="genus" reg="Bradina">B.</tp:taxon-name-part><tp:taxon-name-part taxon-name-part-type="species" reg="spirella">spirella</tp:taxon-name-part></tp:taxon-name></italic> sp. nov., holotype <bold>D</bold><italic><tp:taxon-name><tp:taxon-name-part taxon-name-part-type="genus" reg="Bradina">B.</tp:taxon-name-part><tp:taxon-name-part taxon-name-part-type="species" reg="torsiva">torsiva</tp:taxon-name-part></tp:taxon-name></italic> sp. nov., holotype <bold>E</bold><italic><tp:taxon-name><tp:taxon-name-part taxon-name-part-type="genus" reg="Bradina">B.</tp:taxon-name-part><tp:taxon-name-part taxon-name-part-type="species" reg="subpurpurescens">subpurpurescens</tp:taxon-name-part></tp:taxon-name></italic><bold>F</bold><italic><tp:taxon-name><tp:taxon-name-part taxon-name-part-type="genus" reg="Bradina">B.</tp:taxon-name-part><tp:taxon-name-part taxon-name-part-type="species" reg="falciculata">falciculata</tp:taxon-name-part></tp:taxon-name></italic> sp. nov., holotype <bold>G</bold><italic><tp:taxon-name><tp:taxon-name-part taxon-name-part-type="genus" reg="Bradina">B.</tp:taxon-name-part><tp:taxon-name-part taxon-name-part-type="species" reg="translinealis">translinealis</tp:taxon-name-part></tp:taxon-name></italic><bold>H</bold><italic><tp:taxon-name><tp:taxon-name-part taxon-name-part-type="genus" reg="Bradina">B.</tp:taxon-name-part><tp:taxon-name-part taxon-name-part-type="species" reg="ternifolia">ternifolia</tp:taxon-name-part></tp:taxon-name></italic> sp. nov., holotype. Scale bars: 0.5 cm.</p></caption><graphic xmlns:xlink="http://www.w3.org/1999/xlink" xlink:href="zookeys-1158-049_article-99411__-g002.jpg" position="float" orientation="portrait" xlink:type="simple" id="oo_839997.jpg"><uri content-type="original_file" xlink:type="simple">https://binary.pensoft.net/fig/839997</uri></graphic></fig><fig id="F3" position="float" orientation="portrait"><object-id xmlns:xlink="http://www.w3.org/1999/xlink" content-type="doi" xlink:type="simple">10.3897/zookeys.1158.99411.figure3</object-id><object-id xmlns:xlink="http://www.w3.org/1999/xlink" content-type="arpha" xlink:type="simple">683888FA-A32C-5753-A08F-38373761C98A</object-id><label>Figure 3.</label><caption><p>Genitalia of <italic><tp:taxon-name><tp:taxon-name-part taxon-name-part-type="genus" reg="Bradina">Bradina</tp:taxon-name-part></tp:taxon-name></italic> species <bold>A–E</bold><italic><tp:taxon-name><tp:taxon-name-part taxon-name-part-type="genus" reg="Botys">B.</tp:taxon-name-part><tp:taxon-name-part taxon-name-part-type="species" reg="megesalis">megesalis</tp:taxon-name-part></tp:taxon-name></italic><bold>A, B</bold> male, slide no. GJM21074 <bold>C–E</bold> female, slide no. GJM21080 <bold>F–K</bold><italic><tp:taxon-name><tp:taxon-name-part taxon-name-part-type="genus" reg="Bradina">B.</tp:taxon-name-part><tp:taxon-name-part taxon-name-part-type="species" reg="fusoidea">fusoidea</tp:taxon-name-part></tp:taxon-name></italic> sp. nov. <bold>F–H</bold> male holotype, slide no. GJM21117 <bold>I–K</bold> female, paratype, slide no. GJM21118 <bold>L–P</bold><italic><tp:taxon-name><tp:taxon-name-part taxon-name-part-type="genus" reg="Bradina">B.</tp:taxon-name-part><tp:taxon-name-part taxon-name-part-type="species" reg="spirella">spirella</tp:taxon-name-part></tp:taxon-name></italic> sp. nov. <bold>L, M</bold> male, holotype, slide no. GJM21161 <bold>N–P</bold> female, paratype, slide no. GJM21164 <bold>B, G, H, M</bold> partial enlargement of phallus <bold>D, J, O</bold> partial enlargement of ductus bursae <bold>E, K, P</bold> signum. Scale bars: 0.2 mm (<bold>E, G, K, P</bold>); 0.5 mm (<bold>A, B, D, F, H, J, L, M, O</bold>); 1.0 mm (<bold>C, I, N</bold>).</p></caption><graphic xmlns:xlink="http://www.w3.org/1999/xlink" xlink:href="zookeys-1158-049_article-99411__-g003.jpg" position="float" orientation="portrait" xlink:type="simple" id="oo_839998.jpg"><uri content-type="original_file" xlink:type="simple">https://binary.pensoft.net/fig/839998</uri></graphic></fig></tp:treatment-sec></tp:taxon-treatment>
