# Supplementary material for: ﻿Five new species of Bradina Lederer (Lepidoptera, Crambidae) from China, with remarks on the morphology of the genus
Source: Zookeys. 2023 Apr 19;1158:49–67. doi: 10.3897/zookeys.1158.99411 (PMC10193579; doi:10.3897/zookeys.1158.99411)
Supplement: XML Treatment for Bradina torsiva [file zookeys.1158.99411-treatment5.xml]

<!DOCTYPE tp:taxon-treatment
  PUBLIC "-//TaxonX//DTD Taxonomic Treatment Publishing DTD v0 20100105//EN" "tax-treatment-NSO.dtd">
<tp:taxon-treatment xmlns:tp="http://www.plazi.org/taxpub"><tp:treatment-meta><kwd-group><label>Taxon classification</label><kwd>
              <named-content content-type="kingdom">Animalia</named-content>
            </kwd><kwd>
              <named-content content-type="order">Lepidoptera</named-content>
            </kwd><kwd>
              <named-content content-type="family">Crambidae</named-content>
            </kwd></kwd-group><mixed-citation publication-type="journal"><person-group><name><surname>Guo</surname><given-names>Jia-Ming</given-names></name><name><surname>Du</surname><given-names>Xi-Cui</given-names></name></person-group><article-title>﻿Five new species of <italic><tp:taxon-name><tp:taxon-name-part taxon-name-part-type="genus" reg="Bradina">Bradina</tp:taxon-name-part></tp:taxon-name></italic> Lederer (<tp:taxon-name><tp:taxon-name-part taxon-name-part-type="order">Lepidoptera</tp:taxon-name-part></tp:taxon-name>, <tp:taxon-name><tp:taxon-name-part taxon-name-part-type="family">Crambidae</tp:taxon-name-part></tp:taxon-name>) from China, with remarks on the morphology of the genus</article-title><source>Zookeys</source><day>19</day><month>04</month><year>2023</year><volume>1158</volume><fpage>49</fpage><lpage>67</lpage><pub-id pub-id-type="doi">10.3897/zookeys.1158.99411</pub-id></mixed-citation></tp:treatment-meta><tp:nomenclature><label>﻿</label><tp:taxon-name>
            <object-id xmlns:xlink="http://www.w3.org/1999/xlink" content-type="arpha" xlink:type="simple">C0DF853D-5753-5882-804A-6DE644BAE48E</object-id>
            <tp:taxon-name-part taxon-name-part-type="genus" reg="Bradina">Bradina</tp:taxon-name-part>
            <tp:taxon-name-part taxon-name-part-type="species" reg="torsiva">torsiva</tp:taxon-name-part>
            <object-id xmlns:xlink="http://www.w3.org/1999/xlink" content-type="zoobank" xlink:type="simple">https://zoobank.org/3DF230C3-6BA8-4D7F-AB54-61C46C1CE689</object-id>
          </tp:taxon-name><tp:taxon-authority>Guo &amp; Du</tp:taxon-authority><tp:taxon-status xmlns:xlink="http://www.w3.org/1999/xlink" xlink:type="simple">sp. nov.</tp:taxon-status><xref ref-type="fig" rid="F2">Figs 2D</xref><xref ref-type="fig" rid="F4">, 4A–E</xref></tp:nomenclature><tp:treatment-sec sec-type="type material" id="SECID0EYDAG"><title>Type material.</title><p><bold><italic>Holotype</italic></bold>, ♂ <bold>China: Hunan Prov.</bold>, Chenzhou Nature Reserve, alt. 1233 m, <named-content xmlns:xlink="http://www.w3.org/1999/xlink" content-type="dwc:verbatimCoordinates" xlink:type="simple"><named-content content-type="geo-json" specific-use="{&#34;type&#34;:&#34;Point&#34;,&#34;coordinates&#34;:[113.016667,26.300000]}" id="NCID0EIEAG" xlink:type="simple">25°78'N, 113°01'E</named-content></named-content>, 3 June 2019, Xiao-Qiang Lu &amp; Ying Yang leg., genitalia slide no. GJM21102. <bold><italic>Paratypes</italic>. China: Hunan Prov.</bold>, 4 ♂♂, other same data as holotype, genitalia slide no.: GJM21103 ♂; 1♂, Zhushan Village, Taoyuan County, Changde City, alt. 100 m, 15 June 2019, Xiao-Qiang Lu &amp; Ying Yang leg., genitalia slide no.: GJM21101; 2 ♂♂, Maozhu River, Shimen County, Changde City, alt. 350 m, 6 June 2017, Jian-Yue Qiu &amp; Hao Xu leg.; <bold>Guangdong Prov.</bold>, 2 ♂♂, 1 ♀, Dadong Mountain, Lianzhou City, alt. 650 m, 21 June 2004, Dan-Dan Zhang leg., genitalia slide no.: GJM21100 ♂; 1 ♀, Qingyuan City, alt. 270 m, 7 June 2019, Xiao-Qiang Lu &amp; Ying Yang leg.; 1 ♂, 2 ♀♀, Babaoshan Conservation Station, Nanling National Nature Reserve, alt. 980 m, 19 May 2021, Xing-Hai Zuo leg. (<named-content xmlns:xlink="http://www.w3.org/1999/xlink" content-type="dwc:institutional_code" xlink:title="Insect Collection of the College of Life Science, Nankai University, Tianjin, China" xlink:href="http://grbio.org/institution/nankai-university" xlink:type="simple">NKU</named-content>), genitalia slide no.: GJM21099 ♂; 5 ♂♂, 2 ♀♀, Yangmeikeng Village, Shimentai National Nature Reserve, alt. 870 m, 27 May 2021, Xing-Hai Zuo leg. (<named-content xmlns:xlink="http://www.w3.org/1999/xlink" content-type="dwc:institutional_code" xlink:title="Insect Collection of the College of Life Science, Nankai University, Tianjin, China" xlink:href="http://grbio.org/institution/nankai-university" xlink:type="simple">NKU</named-content>), genitalia slide no.: GJM21104 ♀.</p></tp:treatment-sec><tp:treatment-sec sec-type="diagnosis" id="SECID0E4EAG"><title>Diagnosis.</title><p>This species is similar to <italic><tp:taxon-name><tp:taxon-name-part taxon-name-part-type="genus" reg="Botys">B.</tp:taxon-name-part><tp:taxon-name-part taxon-name-part-type="species" reg="megesalis">megesalis</tp:taxon-name-part></tp:taxon-name></italic>. The difference in appearance is that wings of this species are darker in color, and hindwings are slightly broader; the postmedial line and terminal margin of forewing is obviously unparallel in this species, while it is nearly parallel in the latter. It also can be distinguished by the sacculus without long setal cluster, the phallus with one broad, spiral, band-like cornutus; the posterior third of ductus bursae with slightly sclerotized elongate inflation, but not forming irregular protrusion. In <italic><tp:taxon-name><tp:taxon-name-part taxon-name-part-type="genus" reg="Botys">B.</tp:taxon-name-part><tp:taxon-name-part taxon-name-part-type="species" reg="megesalis">megesalis</tp:taxon-name-part></tp:taxon-name></italic>, the sacculus has long setal cluster near middle, and the phallus has two spear-like cornuti; the posterior ductus bursae is inflated into an irregular protrusion.</p></tp:treatment-sec><tp:treatment-sec sec-type="description" id="SECID0EZFAG"><title>Description.</title><p><bold><italic>Adult</italic></bold> (Fig. <xref ref-type="fig" rid="F2">2D</xref>). Wingspan 36.0–37.0 mm, forewing length 17.5–18.0 mm. Frons brown, with lateral sides yellowish white above. Vertex yellowish white. Antenna brownish yellow, with black-brown ring dorsally, ventral cilia c. half-length of flagellomere diameter of male. Labial palpus with basal two thirds white, black-brown distally. Maxillary palpus black-brown or brown. Patagium yellowish white. Tegula dark brown. Thorax dark brown dorsally, white ventrally. Wings dark brown, stigmata and lines black-brown. Forewing black-brown along costa, slightly paler distally; orbicular stigma very small; discoidal stigma crescent; postmedial line at c. two thirds of wing, unparallel to terminal margin. Hindwing slightly pale at base; postmedial line inconspicuously waved, only middle part obvious. Cilia pale yellow, with a black-brown line at base, except black-brown on inner margin. Legs yellow. Front and middle tibiae dark brown; hind tibia with outer middle spurs c. three fifths length of inner spurs. Abdomen brown dorsally, each segment pale terminally; paler ventrally.</p><p><bold><italic>Male genitalia</italic></bold> (Fig. <xref ref-type="fig" rid="F4">4A, B</xref>). Valva with the distal part gradually narrowing and with dense long setae; costa arched near middle and accompanied by a cluster of long curved setae; sacculus narrowed distally, without long setal cluster. Juxta narrowed distally. Phallus slightly inflated, with one broad and spiral band-like cornutus posteriorly.</p><fig id="F4" position="float" orientation="portrait"><object-id xmlns:xlink="http://www.w3.org/1999/xlink" content-type="doi" xlink:type="simple">10.3897/zookeys.1158.99411.figures4</object-id><object-id xmlns:xlink="http://www.w3.org/1999/xlink" content-type="arpha" xlink:type="simple">275C9F7C-69B7-5E77-A7FA-CF4299F414CA</object-id><label>Figures 4.</label><caption><p>Genitalia of <italic><tp:taxon-name><tp:taxon-name-part taxon-name-part-type="genus" reg="Bradina">Bradina</tp:taxon-name-part></tp:taxon-name></italic> species <bold>A–E</bold><italic><tp:taxon-name><tp:taxon-name-part taxon-name-part-type="genus" reg="Bradina">B.</tp:taxon-name-part><tp:taxon-name-part taxon-name-part-type="species" reg="torsiva">torsiva</tp:taxon-name-part></tp:taxon-name></italic> sp. nov. <bold>A, B</bold> male, holotype, slide no. GJM21102 <bold>C–E</bold> female, paratype, slide no. GJM21104 <bold>F, G</bold><italic><tp:taxon-name><tp:taxon-name-part taxon-name-part-type="genus" reg="Bradina">B.</tp:taxon-name-part><tp:taxon-name-part taxon-name-part-type="species" reg="subpurpurescens">subpurpurescens</tp:taxon-name-part></tp:taxon-name></italic> male, slide no. GJM21018 <bold>H–M</bold><italic><tp:taxon-name><tp:taxon-name-part taxon-name-part-type="genus" reg="Bradina">B.</tp:taxon-name-part><tp:taxon-name-part taxon-name-part-type="species" reg="falciculata">falciculata</tp:taxon-name-part></tp:taxon-name></italic> sp. nov. <bold>H–J</bold> male, holotype, slide no. GJM21084 <bold>K–M</bold> female, paratype, slide no. GJM21085 <bold>B, G, I, J</bold> partial enlargement of phallus <bold>D, L</bold> partial enlargement of ductus bursae <bold>E, M</bold> signum. Scale bars: 0.2 mm (<bold>D, E, J, M</bold>); 0.5 mm (<bold>A, B, F–I, L</bold>); 1.0 mm (<bold>C, K</bold>).</p></caption><graphic xmlns:xlink="http://www.w3.org/1999/xlink" xlink:href="zookeys-1158-049_article-99411__-g004.jpg" position="float" orientation="portrait" xlink:type="simple" id="oo_839999.jpg"><uri content-type="original_file" xlink:type="simple">https://binary.pensoft.net/fig/839999</uri></graphic></fig><p><bold><italic>Female genitalia</italic></bold> (Fig. <xref ref-type="fig" rid="F4">4C–E</xref>). Ductus bursae broad, with posterior third inflated, sclerotized, and thorny, adjoined posteriorly by colliculum, gradually widened to corpus bursae. Corpus bursae nearly oval, truncated terminally, with dense tiny spines inside, transverse signum crescent and densely spinose.</p></tp:treatment-sec><tp:treatment-sec sec-type="etymology" id="SECID0ENJAG"><title>Etymology.</title><p>The specific name is derived from the Latin <italic>torsivus</italic> (meaning 'spiral'), in reference to a spiral band-like cornutus.</p></tp:treatment-sec><tp:treatment-sec sec-type="distribution" id="SECID0EVJAG"><title>Distribution.</title><p>China (Guangdong, Hunan).</p></tp:treatment-sec><tp:treatment-sec sec-type="remarks" id="SECID0E1JAG"><title>Remark.</title><p>Coremata of some male individuals of this species were protruded out of the body, forming a cluster of white hairs at the end of the abdomen.</p></tp:treatment-sec><tp:treatment-sec><!--Section generated to contain objects referenced in tp:taxon-treatment.--><fig id="F2" position="float" orientation="portrait"><object-id xmlns:xlink="http://www.w3.org/1999/xlink" content-type="doi" xlink:type="simple">10.3897/zookeys.1158.99411.figure2</object-id><object-id xmlns:xlink="http://www.w3.org/1999/xlink" content-type="arpha" xlink:type="simple">921E216B-9DF6-5DAC-AD1C-46A97F910DF3</object-id><label>Figure 2.</label><caption><p>Habitus of <italic><tp:taxon-name><tp:taxon-name-part taxon-name-part-type="genus" reg="Bradina">Bradina</tp:taxon-name-part></tp:taxon-name></italic> species, male <bold>A</bold><italic><tp:taxon-name><tp:taxon-name-part taxon-name-part-type="genus" reg="Botys">B.</tp:taxon-name-part><tp:taxon-name-part taxon-name-part-type="species" reg="megesalis">megesalis</tp:taxon-name-part></tp:taxon-name></italic><bold>B</bold><italic><tp:taxon-name><tp:taxon-name-part taxon-name-part-type="genus" reg="Bradina">B.</tp:taxon-name-part><tp:taxon-name-part taxon-name-part-type="species" reg="fusoidea">fusoidea</tp:taxon-name-part></tp:taxon-name></italic> sp. nov., holotype <bold>C</bold><italic><tp:taxon-name><tp:taxon-name-part taxon-name-part-type="genus" reg="Bradina">B.</tp:taxon-name-part><tp:taxon-name-part taxon-name-part-type="species" reg="spirella">spirella</tp:taxon-name-part></tp:taxon-name></italic> sp. nov., holotype <bold>D</bold><italic><tp:taxon-name><tp:taxon-name-part taxon-name-part-type="genus" reg="Bradina">B.</tp:taxon-name-part><tp:taxon-name-part taxon-name-part-type="species" reg="torsiva">torsiva</tp:taxon-name-part></tp:taxon-name></italic> sp. nov., holotype <bold>E</bold><italic><tp:taxon-name><tp:taxon-name-part taxon-name-part-type="genus" reg="Bradina">B.</tp:taxon-name-part><tp:taxon-name-part taxon-name-part-type="species" reg="subpurpurescens">subpurpurescens</tp:taxon-name-part></tp:taxon-name></italic><bold>F</bold><italic><tp:taxon-name><tp:taxon-name-part taxon-name-part-type="genus" reg="Bradina">B.</tp:taxon-name-part><tp:taxon-name-part taxon-name-part-type="species" reg="falciculata">falciculata</tp:taxon-name-part></tp:taxon-name></italic> sp. nov., holotype <bold>G</bold><italic><tp:taxon-name><tp:taxon-name-part taxon-name-part-type="genus" reg="Bradina">B.</tp:taxon-name-part><tp:taxon-name-part taxon-name-part-type="species" reg="translinealis">translinealis</tp:taxon-name-part></tp:taxon-name></italic><bold>H</bold><italic><tp:taxon-name><tp:taxon-name-part taxon-name-part-type="genus" reg="Bradina">B.</tp:taxon-name-part><tp:taxon-name-part taxon-name-part-type="species" reg="ternifolia">ternifolia</tp:taxon-name-part></tp:taxon-name></italic> sp. nov., holotype. Scale bars: 0.5 cm.</p></caption><graphic xmlns:xlink="http://www.w3.org/1999/xlink" xlink:href="zookeys-1158-049_article-99411__-g002.jpg" position="float" orientation="portrait" xlink:type="simple" id="oo_839997.jpg"><uri content-type="original_file" xlink:type="simple">https://binary.pensoft.net/fig/839997</uri></graphic></fig></tp:treatment-sec></tp:taxon-treatment>
