# Supplementary material for: ﻿Five new species of Bradina Lederer (Lepidoptera, Crambidae) from China, with remarks on the morphology of the genus
Source: Zookeys. 2023 Apr 19;1158:49–67. doi: 10.3897/zookeys.1158.99411 (PMC10193579; doi:10.3897/zookeys.1158.99411)
Supplement: XML Treatment for Bradina subpurpurescens [file zookeys.1158.99411-treatment6.xml]

<!DOCTYPE tp:taxon-treatment
  PUBLIC "-//TaxonX//DTD Taxonomic Treatment Publishing DTD v0 20100105//EN" "tax-treatment-NSO.dtd">
<tp:taxon-treatment xmlns:tp="http://www.plazi.org/taxpub"><tp:treatment-meta><kwd-group><label>Taxon classification</label><kwd>
              <named-content content-type="kingdom">Animalia</named-content>
            </kwd><kwd>
              <named-content content-type="order">Lepidoptera</named-content>
            </kwd><kwd>
              <named-content content-type="family">Crambidae</named-content>
            </kwd></kwd-group><mixed-citation publication-type="journal"><person-group><name><surname>Guo</surname><given-names>Jia-Ming</given-names></name><name><surname>Du</surname><given-names>Xi-Cui</given-names></name></person-group><article-title>﻿Five new species of <italic><tp:taxon-name><tp:taxon-name-part taxon-name-part-type="genus" reg="Bradina">Bradina</tp:taxon-name-part></tp:taxon-name></italic> Lederer (<tp:taxon-name><tp:taxon-name-part taxon-name-part-type="order">Lepidoptera</tp:taxon-name-part></tp:taxon-name>, <tp:taxon-name><tp:taxon-name-part taxon-name-part-type="family">Crambidae</tp:taxon-name-part></tp:taxon-name>) from China, with remarks on the morphology of the genus</article-title><source>Zookeys</source><day>19</day><month>04</month><year>2023</year><volume>1158</volume><fpage>49</fpage><lpage>67</lpage><pub-id pub-id-type="doi">10.3897/zookeys.1158.99411</pub-id></mixed-citation></tp:treatment-meta><tp:nomenclature><label>﻿</label><tp:taxon-name>
            <object-id xmlns:xlink="http://www.w3.org/1999/xlink" content-type="arpha" xlink:type="simple">4C59DAC2-1922-5371-A656-4F854F5CBEA6</object-id>
            <tp:taxon-name-part taxon-name-part-type="genus" reg="Bradina">Bradina</tp:taxon-name-part>
            <tp:taxon-name-part taxon-name-part-type="species" reg="subpurpurescens">subpurpurescens</tp:taxon-name-part>
          </tp:taxon-name><tp:taxon-authority>(Warren, 1896)</tp:taxon-authority><xref ref-type="fig" rid="F2">Figs 2E</xref><xref ref-type="fig" rid="F4">, 4F, G</xref><tp:nomenclature-citation-list><tp:nomenclature-citation><tp:taxon-name>
                <tp:taxon-name-part taxon-name-part-type="genus" reg="Pleonectusa">Pleonectusa</tp:taxon-name-part>
                <tp:taxon-name-part taxon-name-part-type="species" reg="subpurpurescens">subpurpurescens</tp:taxon-name-part>
              </tp:taxon-name><comment>Warren, 1896: 147. Type locality: India. Type depository: <named-content xmlns:xlink="http://www.w3.org/1999/xlink" content-type="dwc:institutional_code" xlink:title="Natural History Museum, London, United Kingdom" xlink:href="http://grbio.org/institution/natural-history-museum-london" xlink:type="simple">NHMUK</named-content>.</comment></tp:nomenclature-citation><tp:nomenclature-citation><tp:taxon-name>
                <tp:taxon-name-part taxon-name-part-type="genus" reg="Bradina">Bradina</tp:taxon-name-part>
                <tp:taxon-name-part taxon-name-part-type="species" reg="subpurpurescens">subpurpurescens</tp:taxon-name-part>
              </tp:taxon-name><comment>: Hampson, 1896: 227.</comment></tp:nomenclature-citation></tp:nomenclature-citation-list></tp:nomenclature><tp:treatment-sec sec-type="material" id="SECID0ELMAG"><title>Material examined.</title><p><bold><italic>Holotype</italic></bold>, ♂ <bold>India</bold>: Khasis, X. 1894, Nat. Coll (<named-content xmlns:xlink="http://www.w3.org/1999/xlink" content-type="dwc:institutional_code" xlink:title="Natural History Museum, London, United Kingdom" xlink:href="http://grbio.org/institution/natural-history-museum-london" xlink:type="simple">NHMUK</named-content>).</p></tp:treatment-sec><tp:treatment-sec sec-type="material" id="SECID0E4MAG"><title>Additional material.</title><p><bold>China: Yunnan Prov.</bold>, 1 ♂, Meizihu Park, Simao District, Pu’er City, alt. 1400 m, 11 May 2018, Xi-Cui Du &amp; Xiao-Qiang Lu leg., genitalia slide no.: GJM21019; 1 ♂, Yunpan Mountain, Pu’er City, alt. 1400 m, 9 July 2013, Zhen-Guo Zhang leg., genitalia slide no.: GJM21018; 1 ♂, Taiyanghe National Forest Park, Puer City, alt. 1659 m, 29 June 2021, Yao Shen &amp; Ci Tang leg., genitalia slide no.: GJM21020.</p></tp:treatment-sec><tp:treatment-sec sec-type="redescription" id="SECID0EFNAG"><title>Redescription.</title><p><bold><italic>Adult</italic></bold> (Fig. <xref ref-type="fig" rid="F2">2E</xref>). Wingspan 26.0–33.0 mm, forewing length 14.5–16.0 mm. Frons brown, with lateral sides white above. Vertex brownish yellow. Antenna brownish yellow, with pale brown ring dorsally; length of ventral cilia c. one quarter of the flagellomere diameter of male. Labial palpus with basal two thirds white, black-brown distally. Maxillary palpus black-brown, pale brown at base. Patagium and tegula brown. Thorax pale brown distally, white ventrally. Wings dark brown, stigmata and lines black-brown. Forewing black-brown along basal costa; orbicular stigma very small; discoidal stigma crescent; postmedial line at c. three quarters of wing, nearly parallel to terminal margin, slightly excurved near costa. Hindwing with postmedial line slightly beyond basal half of wing, only middle part obvious. Cilia pale brown on forewing, yellowish white on hindwing; a brown line at base. Legs pale yellow. Front and middle tibiae yellowish brown; hind tibia with outer middle spurs c. half-length of inner spurs. Abdomen pale yellowish brown dorsally, each segment pale terminally.</p><p><bold><italic>Male genitalia</italic></bold> (Fig. <xref ref-type="fig" rid="F4">4F, G</xref>). Valva nearly rectangular, broad distally; costa sharply arched near base and accompanied by a cluster of long curved setae, then slightly concave towards apex; sacculus gradually narrowed distally, without long setal cluster. Phallus narrow medially, significantly inflated anteriorly and posteriorly, posterior half sclerotized; cornutus absent.</p></tp:treatment-sec><tp:treatment-sec sec-type="distribution" id="SECID0E6NAG"><title>Distribution.</title><p>China (Yunnan), India.</p></tp:treatment-sec><tp:treatment-sec sec-type="remarks" id="SECID0EEOAG"><title>Remarks.</title><p>This species is recorded in China for the first time, and its male genitalia are also described for the first time. It can be distinguished from the other species (except <italic><tp:taxon-name><tp:taxon-name-part taxon-name-part-type="genus" reg="Bradina">B.</tp:taxon-name-part><tp:taxon-name-part taxon-name-part-type="species" reg="falciculata">falciculata</tp:taxon-name-part></tp:taxon-name></italic>) in the present study by the forewing relatively narrower; cilia pale brown on forewing, yellowish white on hindwing. The female of this species is unknown.</p></tp:treatment-sec><tp:treatment-sec><!--Section generated to contain objects referenced in tp:taxon-treatment.--><fig id="F2" position="float" orientation="portrait"><object-id xmlns:xlink="http://www.w3.org/1999/xlink" content-type="doi" xlink:type="simple">10.3897/zookeys.1158.99411.figure2</object-id><object-id xmlns:xlink="http://www.w3.org/1999/xlink" content-type="arpha" xlink:type="simple">921E216B-9DF6-5DAC-AD1C-46A97F910DF3</object-id><label>Figure 2.</label><caption><p>Habitus of <italic><tp:taxon-name><tp:taxon-name-part taxon-name-part-type="genus" reg="Bradina">Bradina</tp:taxon-name-part></tp:taxon-name></italic> species, male <bold>A</bold><italic><tp:taxon-name><tp:taxon-name-part taxon-name-part-type="genus" reg="Botys">B.</tp:taxon-name-part><tp:taxon-name-part taxon-name-part-type="species" reg="megesalis">megesalis</tp:taxon-name-part></tp:taxon-name></italic><bold>B</bold><italic><tp:taxon-name><tp:taxon-name-part taxon-name-part-type="genus" reg="Bradina">B.</tp:taxon-name-part><tp:taxon-name-part taxon-name-part-type="species" reg="fusoidea">fusoidea</tp:taxon-name-part></tp:taxon-name></italic> sp. nov., holotype <bold>C</bold><italic><tp:taxon-name><tp:taxon-name-part taxon-name-part-type="genus" reg="Bradina">B.</tp:taxon-name-part><tp:taxon-name-part taxon-name-part-type="species" reg="spirella">spirella</tp:taxon-name-part></tp:taxon-name></italic> sp. nov., holotype <bold>D</bold><italic><tp:taxon-name><tp:taxon-name-part taxon-name-part-type="genus" reg="Bradina">B.</tp:taxon-name-part><tp:taxon-name-part taxon-name-part-type="species" reg="torsiva">torsiva</tp:taxon-name-part></tp:taxon-name></italic> sp. nov., holotype <bold>E</bold><italic><tp:taxon-name><tp:taxon-name-part taxon-name-part-type="genus" reg="Bradina">B.</tp:taxon-name-part><tp:taxon-name-part taxon-name-part-type="species" reg="subpurpurescens">subpurpurescens</tp:taxon-name-part></tp:taxon-name></italic><bold>F</bold><italic><tp:taxon-name><tp:taxon-name-part taxon-name-part-type="genus" reg="Bradina">B.</tp:taxon-name-part><tp:taxon-name-part taxon-name-part-type="species" reg="falciculata">falciculata</tp:taxon-name-part></tp:taxon-name></italic> sp. nov., holotype <bold>G</bold><italic><tp:taxon-name><tp:taxon-name-part taxon-name-part-type="genus" reg="Bradina">B.</tp:taxon-name-part><tp:taxon-name-part taxon-name-part-type="species" reg="translinealis">translinealis</tp:taxon-name-part></tp:taxon-name></italic><bold>H</bold><italic><tp:taxon-name><tp:taxon-name-part taxon-name-part-type="genus" reg="Bradina">B.</tp:taxon-name-part><tp:taxon-name-part taxon-name-part-type="species" reg="ternifolia">ternifolia</tp:taxon-name-part></tp:taxon-name></italic> sp. nov., holotype. Scale bars: 0.5 cm.</p></caption><graphic xmlns:xlink="http://www.w3.org/1999/xlink" xlink:href="zookeys-1158-049_article-99411__-g002.jpg" position="float" orientation="portrait" xlink:type="simple" id="oo_839997.jpg"><uri content-type="original_file" xlink:type="simple">https://binary.pensoft.net/fig/839997</uri></graphic></fig><fig id="F4" position="float" orientation="portrait"><object-id xmlns:xlink="http://www.w3.org/1999/xlink" content-type="doi" xlink:type="simple">10.3897/zookeys.1158.99411.figures4</object-id><object-id xmlns:xlink="http://www.w3.org/1999/xlink" content-type="arpha" xlink:type="simple">275C9F7C-69B7-5E77-A7FA-CF4299F414CA</object-id><label>Figures 4.</label><caption><p>Genitalia of <italic><tp:taxon-name><tp:taxon-name-part taxon-name-part-type="genus" reg="Bradina">Bradina</tp:taxon-name-part></tp:taxon-name></italic> species <bold>A–E</bold><italic><tp:taxon-name><tp:taxon-name-part taxon-name-part-type="genus" reg="Bradina">B.</tp:taxon-name-part><tp:taxon-name-part taxon-name-part-type="species" reg="torsiva">torsiva</tp:taxon-name-part></tp:taxon-name></italic> sp. nov. <bold>A, B</bold> male, holotype, slide no. GJM21102 <bold>C–E</bold> female, paratype, slide no. GJM21104 <bold>F, G</bold><italic><tp:taxon-name><tp:taxon-name-part taxon-name-part-type="genus" reg="Bradina">B.</tp:taxon-name-part><tp:taxon-name-part taxon-name-part-type="species" reg="subpurpurescens">subpurpurescens</tp:taxon-name-part></tp:taxon-name></italic> male, slide no. GJM21018 <bold>H–M</bold><italic><tp:taxon-name><tp:taxon-name-part taxon-name-part-type="genus" reg="Bradina">B.</tp:taxon-name-part><tp:taxon-name-part taxon-name-part-type="species" reg="falciculata">falciculata</tp:taxon-name-part></tp:taxon-name></italic> sp. nov. <bold>H–J</bold> male, holotype, slide no. GJM21084 <bold>K–M</bold> female, paratype, slide no. GJM21085 <bold>B, G, I, J</bold> partial enlargement of phallus <bold>D, L</bold> partial enlargement of ductus bursae <bold>E, M</bold> signum. Scale bars: 0.2 mm (<bold>D, E, J, M</bold>); 0.5 mm (<bold>A, B, F–I, L</bold>); 1.0 mm (<bold>C, K</bold>).</p></caption><graphic xmlns:xlink="http://www.w3.org/1999/xlink" xlink:href="zookeys-1158-049_article-99411__-g004.jpg" position="float" orientation="portrait" xlink:type="simple" id="oo_839999.jpg"><uri content-type="original_file" xlink:type="simple">https://binary.pensoft.net/fig/839999</uri></graphic></fig></tp:treatment-sec></tp:taxon-treatment>
