# Supplementary material for: ﻿Five new species of Bradina Lederer (Lepidoptera, Crambidae) from China, with remarks on the morphology of the genus
Source: Zookeys. 2023 Apr 19;1158:49–67. doi: 10.3897/zookeys.1158.99411 (PMC10193579; doi:10.3897/zookeys.1158.99411)
Supplement: XML Treatment for Bradina falciculata [file zookeys.1158.99411-treatment7.xml]

<!DOCTYPE tp:taxon-treatment
  PUBLIC "-//TaxonX//DTD Taxonomic Treatment Publishing DTD v0 20100105//EN" "tax-treatment-NSO.dtd">
<tp:taxon-treatment xmlns:tp="http://www.plazi.org/taxpub"><tp:treatment-meta><kwd-group><label>Taxon classification</label><kwd>
              <named-content content-type="kingdom">Animalia</named-content>
            </kwd><kwd>
              <named-content content-type="order">Lepidoptera</named-content>
            </kwd><kwd>
              <named-content content-type="family">Crambidae</named-content>
            </kwd></kwd-group><mixed-citation publication-type="journal"><person-group><name><surname>Guo</surname><given-names>Jia-Ming</given-names></name><name><surname>Du</surname><given-names>Xi-Cui</given-names></name></person-group><article-title>﻿Five new species of <italic><tp:taxon-name><tp:taxon-name-part taxon-name-part-type="genus" reg="Bradina">Bradina</tp:taxon-name-part></tp:taxon-name></italic> Lederer (<tp:taxon-name><tp:taxon-name-part taxon-name-part-type="order">Lepidoptera</tp:taxon-name-part></tp:taxon-name>, <tp:taxon-name><tp:taxon-name-part taxon-name-part-type="family">Crambidae</tp:taxon-name-part></tp:taxon-name>) from China, with remarks on the morphology of the genus</article-title><source>Zookeys</source><day>19</day><month>04</month><year>2023</year><volume>1158</volume><fpage>49</fpage><lpage>67</lpage><pub-id pub-id-type="doi">10.3897/zookeys.1158.99411</pub-id></mixed-citation></tp:treatment-meta><tp:nomenclature><label>﻿</label><tp:taxon-name>
            <object-id xmlns:xlink="http://www.w3.org/1999/xlink" content-type="arpha" xlink:type="simple">783F4B0E-C6CB-5ABD-8860-EAE2ACC2B086</object-id>
            <tp:taxon-name-part taxon-name-part-type="genus" reg="Bradina">Bradina</tp:taxon-name-part>
            <tp:taxon-name-part taxon-name-part-type="species" reg="falciculata">falciculata</tp:taxon-name-part>
            <object-id xmlns:xlink="http://www.w3.org/1999/xlink" content-type="zoobank" xlink:type="simple">https://zoobank.org/9F1E4111-1E29-42C2-AD1D-300EAC54E761</object-id>
          </tp:taxon-name><tp:taxon-authority>Guo &amp; Du</tp:taxon-authority><tp:taxon-status xmlns:xlink="http://www.w3.org/1999/xlink" xlink:type="simple">sp. nov.</tp:taxon-status><xref ref-type="fig" rid="F2">Figs 2F</xref><xref ref-type="fig" rid="F4">, 4H–M</xref></tp:nomenclature><tp:treatment-sec sec-type="type material" id="SECID0EHQAG"><title>Type material.</title><p><bold><italic>Holotype</italic></bold>, ♂ <bold>China: Tibet Autonomous Region</bold>, Medog County, alt. 1100 m, <named-content xmlns:xlink="http://www.w3.org/1999/xlink" content-type="dwc:verbatimCoordinates" xlink:type="simple"><named-content content-type="geo-json" specific-use="{&#34;type&#34;:&#34;Point&#34;,&#34;coordinates&#34;:[95.550000,29.533333]}" id="NCID0EXQAG" xlink:type="simple">29°32'N, 95°33'E</named-content></named-content>, 14 August 2003, Xin-Pu Wang &amp; Huai-Jun Xue leg. (<named-content xmlns:xlink="http://www.w3.org/1999/xlink" content-type="dwc:institutional_code" xlink:title="Insect Collection of the College of Life Science, Nankai University, Tianjin, China" xlink:href="http://grbio.org/institution/nankai-university" xlink:type="simple">NKU</named-content>), genitalia slide no. GJM21084. <bold><italic>Paratypes</italic>. China: Tibet Autonomous Region</bold>, 5 ♂♂, 3 ♀♀, other same data as holotype, genitalia slide no.: GJM21082 ♂; 5 ♂♂, 8 ♀♀, Bomi-Medog Highway, Medog County, alt. 880 m, 14 August 2003, Xin-Pu Wang &amp; Huai-Jun Xue leg. (<named-content xmlns:xlink="http://www.w3.org/1999/xlink" content-type="dwc:institutional_code" xlink:title="Insect Collection of the College of Life Science, Nankai University, Tianjin, China" xlink:href="http://grbio.org/institution/nankai-university" xlink:type="simple">NKU</named-content>), genitalia slide no.: GJM21083 ♂, GJM21085 ♀, GJM21086 ♀.</p></tp:treatment-sec><tp:treatment-sec sec-type="diagnosis" id="SECID0EKRAG"><title>Diagnosis.</title><p>This species is similar to <italic><tp:taxon-name><tp:taxon-name-part taxon-name-part-type="genus" reg="Bradina">B.</tp:taxon-name-part><tp:taxon-name-part taxon-name-part-type="species" reg="subpurpurescens">subpurpurescens</tp:taxon-name-part></tp:taxon-name></italic>. The difference in appearance is that wings are paler in color and the postmedial line of the forewing is placed at two thirds from the wing base in this new species, but at three quarters in the latter. It also can be distinguished by an elliptical valva and the phallus inconspicuously inflated distally. In <italic><tp:taxon-name><tp:taxon-name-part taxon-name-part-type="genus" reg="Bradina">B.</tp:taxon-name-part><tp:taxon-name-part taxon-name-part-type="species" reg="subpurpurescens">subpurpurescens</tp:taxon-name-part></tp:taxon-name></italic>, the valva is nearly rectangular and the phallus is significantly inflated distally.</p></tp:treatment-sec><tp:treatment-sec sec-type="description" id="SECID0EGSAG"><title>Description.</title><p><bold><italic>Adult</italic></bold> (Fig. <xref ref-type="fig" rid="F2">2F</xref>). Wingspan 25.0–27.0 mm, forewing length 12.0–13.0 mm. Frons brown, with lateral sides yellowish white above. Vertex yellowish white. Antenna yellow, with pale brown ring dorsally; ventral cilia c. half-length of flagellomere diameter of male. Labial palpus with basal two thirds white, dark brown distally. Maxillary palpus dark brown. Patagium and tegula pale brown. Thorax pale brown dorsally, white ventrally. Wings yellowish brown, stigmata and lines brown. Forewing with discoidal stigma crescent; postmedial line at basal two thirds of wing, slightly excurved and nearly parallel to terminal margin. Hindwing with postmedial line straight, usually not obvious. Cilia pale brown, with a darker line at base, except greyish white on inner margin of the hindwing. Legs pale yellow. Front and middle tibiae black-brown on distal half; hind tibia with outer middle spurs c. half-length of inner spurs. Abdomen pale brown dorsally, yellowish white ventrally.</p><p><bold><italic>Male genitalia</italic></bold> (Fig. <xref ref-type="fig" rid="F4">4H–J</xref>). Valva elliptical; costa arched near middle and accompanied by a cluster of long curved setae; sacculus gradually narrowed to apex, without long setal cluster. Juxta narrowed distally. Phallus with one small fusiform cornutus anteriorly, composed of short and blunt spines, c. one sixth length of phallus, and with two sickle-shaped cornuti posteriorly.</p><p><bold><italic>Female genitalia</italic></bold> (Fig. <xref ref-type="fig" rid="F4">4K–M</xref>). Antrum broad. Ductus bursae with one oval sclerotized piece close to crescent-shaped colliculum, then inflated and thorny, slightly sclerotized medially. Corpus bursae nearly oval, with dense tiny spines inside, transverse signum crescent and densely spinose.</p></tp:treatment-sec><tp:treatment-sec sec-type="etymology" id="SECID0ELTAG"><title>Etymology.</title><p>The specific name is derived from the Latin <italic>falciculatus</italic> (meaning 'falcate'), in reference to two sickle cornuti of posterior phallus.</p></tp:treatment-sec><tp:treatment-sec sec-type="distribution" id="SECID0ETTAG"><title>Distribution.</title><p>China (Tibet).</p></tp:treatment-sec><tp:treatment-sec><!--Section generated to contain objects referenced in tp:taxon-treatment.--><fig id="F2" position="float" orientation="portrait"><object-id xmlns:xlink="http://www.w3.org/1999/xlink" content-type="doi" xlink:type="simple">10.3897/zookeys.1158.99411.figure2</object-id><object-id xmlns:xlink="http://www.w3.org/1999/xlink" content-type="arpha" xlink:type="simple">921E216B-9DF6-5DAC-AD1C-46A97F910DF3</object-id><label>Figure 2.</label><caption><p>Habitus of <italic><tp:taxon-name><tp:taxon-name-part taxon-name-part-type="genus" reg="Bradina">Bradina</tp:taxon-name-part></tp:taxon-name></italic> species, male <bold>A</bold><italic><tp:taxon-name><tp:taxon-name-part taxon-name-part-type="genus" reg="Botys">B.</tp:taxon-name-part><tp:taxon-name-part taxon-name-part-type="species" reg="megesalis">megesalis</tp:taxon-name-part></tp:taxon-name></italic><bold>B</bold><italic><tp:taxon-name><tp:taxon-name-part taxon-name-part-type="genus" reg="Bradina">B.</tp:taxon-name-part><tp:taxon-name-part taxon-name-part-type="species" reg="fusoidea">fusoidea</tp:taxon-name-part></tp:taxon-name></italic> sp. nov., holotype <bold>C</bold><italic><tp:taxon-name><tp:taxon-name-part taxon-name-part-type="genus" reg="Bradina">B.</tp:taxon-name-part><tp:taxon-name-part taxon-name-part-type="species" reg="spirella">spirella</tp:taxon-name-part></tp:taxon-name></italic> sp. nov., holotype <bold>D</bold><italic><tp:taxon-name><tp:taxon-name-part taxon-name-part-type="genus" reg="Bradina">B.</tp:taxon-name-part><tp:taxon-name-part taxon-name-part-type="species" reg="torsiva">torsiva</tp:taxon-name-part></tp:taxon-name></italic> sp. nov., holotype <bold>E</bold><italic><tp:taxon-name><tp:taxon-name-part taxon-name-part-type="genus" reg="Bradina">B.</tp:taxon-name-part><tp:taxon-name-part taxon-name-part-type="species" reg="subpurpurescens">subpurpurescens</tp:taxon-name-part></tp:taxon-name></italic><bold>F</bold><italic><tp:taxon-name><tp:taxon-name-part taxon-name-part-type="genus" reg="Bradina">B.</tp:taxon-name-part><tp:taxon-name-part taxon-name-part-type="species" reg="falciculata">falciculata</tp:taxon-name-part></tp:taxon-name></italic> sp. nov., holotype <bold>G</bold><italic><tp:taxon-name><tp:taxon-name-part taxon-name-part-type="genus" reg="Bradina">B.</tp:taxon-name-part><tp:taxon-name-part taxon-name-part-type="species" reg="translinealis">translinealis</tp:taxon-name-part></tp:taxon-name></italic><bold>H</bold><italic><tp:taxon-name><tp:taxon-name-part taxon-name-part-type="genus" reg="Bradina">B.</tp:taxon-name-part><tp:taxon-name-part taxon-name-part-type="species" reg="ternifolia">ternifolia</tp:taxon-name-part></tp:taxon-name></italic> sp. nov., holotype. Scale bars: 0.5 cm.</p></caption><graphic xmlns:xlink="http://www.w3.org/1999/xlink" xlink:href="zookeys-1158-049_article-99411__-g002.jpg" position="float" orientation="portrait" xlink:type="simple" id="oo_839997.jpg"><uri content-type="original_file" xlink:type="simple">https://binary.pensoft.net/fig/839997</uri></graphic></fig><fig id="F4" position="float" orientation="portrait"><object-id xmlns:xlink="http://www.w3.org/1999/xlink" content-type="doi" xlink:type="simple">10.3897/zookeys.1158.99411.figures4</object-id><object-id xmlns:xlink="http://www.w3.org/1999/xlink" content-type="arpha" xlink:type="simple">275C9F7C-69B7-5E77-A7FA-CF4299F414CA</object-id><label>Figures 4.</label><caption><p>Genitalia of <italic><tp:taxon-name><tp:taxon-name-part taxon-name-part-type="genus" reg="Bradina">Bradina</tp:taxon-name-part></tp:taxon-name></italic> species <bold>A–E</bold><italic><tp:taxon-name><tp:taxon-name-part taxon-name-part-type="genus" reg="Bradina">B.</tp:taxon-name-part><tp:taxon-name-part taxon-name-part-type="species" reg="torsiva">torsiva</tp:taxon-name-part></tp:taxon-name></italic> sp. nov. <bold>A, B</bold> male, holotype, slide no. GJM21102 <bold>C–E</bold> female, paratype, slide no. GJM21104 <bold>F, G</bold><italic><tp:taxon-name><tp:taxon-name-part taxon-name-part-type="genus" reg="Bradina">B.</tp:taxon-name-part><tp:taxon-name-part taxon-name-part-type="species" reg="subpurpurescens">subpurpurescens</tp:taxon-name-part></tp:taxon-name></italic> male, slide no. GJM21018 <bold>H–M</bold><italic><tp:taxon-name><tp:taxon-name-part taxon-name-part-type="genus" reg="Bradina">B.</tp:taxon-name-part><tp:taxon-name-part taxon-name-part-type="species" reg="falciculata">falciculata</tp:taxon-name-part></tp:taxon-name></italic> sp. nov. <bold>H–J</bold> male, holotype, slide no. GJM21084 <bold>K–M</bold> female, paratype, slide no. GJM21085 <bold>B, G, I, J</bold> partial enlargement of phallus <bold>D, L</bold> partial enlargement of ductus bursae <bold>E, M</bold> signum. Scale bars: 0.2 mm (<bold>D, E, J, M</bold>); 0.5 mm (<bold>A, B, F–I, L</bold>); 1.0 mm (<bold>C, K</bold>).</p></caption><graphic xmlns:xlink="http://www.w3.org/1999/xlink" xlink:href="zookeys-1158-049_article-99411__-g004.jpg" position="float" orientation="portrait" xlink:type="simple" id="oo_839999.jpg"><uri content-type="original_file" xlink:type="simple">https://binary.pensoft.net/fig/839999</uri></graphic></fig></tp:treatment-sec></tp:taxon-treatment>
