# Supplementary material for: ﻿Five new species of Bradina Lederer (Lepidoptera, Crambidae) from China, with remarks on the morphology of the genus
Source: Zookeys. 2023 Apr 19;1158:49–67. doi: 10.3897/zookeys.1158.99411 (PMC10193579; doi:10.3897/zookeys.1158.99411)
Supplement: XML Treatment for Bradina translinealis [file zookeys.1158.99411-treatment8.xml]

<!DOCTYPE tp:taxon-treatment
  PUBLIC "-//TaxonX//DTD Taxonomic Treatment Publishing DTD v0 20100105//EN" "tax-treatment-NSO.dtd">
<tp:taxon-treatment xmlns:tp="http://www.plazi.org/taxpub"><tp:treatment-meta><kwd-group><label>Taxon classification</label><kwd>
              <named-content content-type="kingdom">Animalia</named-content>
            </kwd><kwd>
              <named-content content-type="order">Lepidoptera</named-content>
            </kwd><kwd>
              <named-content content-type="family">Crambidae</named-content>
            </kwd></kwd-group><mixed-citation publication-type="journal"><person-group><name><surname>Guo</surname><given-names>Jia-Ming</given-names></name><name><surname>Du</surname><given-names>Xi-Cui</given-names></name></person-group><article-title>﻿Five new species of <italic><tp:taxon-name><tp:taxon-name-part taxon-name-part-type="genus" reg="Bradina">Bradina</tp:taxon-name-part></tp:taxon-name></italic> Lederer (<tp:taxon-name><tp:taxon-name-part taxon-name-part-type="order">Lepidoptera</tp:taxon-name-part></tp:taxon-name>, <tp:taxon-name><tp:taxon-name-part taxon-name-part-type="family">Crambidae</tp:taxon-name-part></tp:taxon-name>) from China, with remarks on the morphology of the genus</article-title><source>Zookeys</source><day>19</day><month>04</month><year>2023</year><volume>1158</volume><fpage>49</fpage><lpage>67</lpage><pub-id pub-id-type="doi">10.3897/zookeys.1158.99411</pub-id></mixed-citation></tp:treatment-meta><tp:nomenclature><label>﻿</label><tp:taxon-name>
            <object-id xmlns:xlink="http://www.w3.org/1999/xlink" content-type="arpha" xlink:type="simple">1CFF027D-6FB2-587A-A17A-23891E86FB3C</object-id>
            <tp:taxon-name-part taxon-name-part-type="genus" reg="Bradina">Bradina</tp:taxon-name-part>
            <tp:taxon-name-part taxon-name-part-type="species" reg="translinealis">translinealis</tp:taxon-name-part>
          </tp:taxon-name><tp:taxon-authority>Hampson, 1896</tp:taxon-authority><xref ref-type="fig" rid="F2">Figs 2G</xref><xref ref-type="fig" rid="F5">, 5A–F</xref><tp:nomenclature-citation-list><tp:nomenclature-citation><tp:taxon-name>
                <tp:taxon-name-part taxon-name-part-type="genus" reg="Bradina">Bradina</tp:taxon-name-part>
                <tp:taxon-name-part taxon-name-part-type="species" reg="translinealis">translinealis</tp:taxon-name-part>
              </tp:taxon-name><comment>Hampson, 1896: 228. Type locality: N. W. Himalayas. Type depository: <named-content xmlns:xlink="http://www.w3.org/1999/xlink" content-type="dwc:institutional_code" xlink:title="Natural History Museum, London, United Kingdom" xlink:href="http://grbio.org/institution/natural-history-museum-london" xlink:type="simple">NHMUK</named-content>.</comment></tp:nomenclature-citation></tp:nomenclature-citation-list></tp:nomenclature><tp:treatment-sec sec-type="material" id="SECID0EYVAG"><title>Material examined.</title><p><bold><italic>Holotype</italic></bold>, ♂. Moore Coll. 94–106, genitalia slide no. 8734. (<named-content xmlns:xlink="http://www.w3.org/1999/xlink" content-type="dwc:institutional_code" xlink:title="Natural History Museum, London, United Kingdom" xlink:href="http://grbio.org/institution/natural-history-museum-london" xlink:type="simple">NHMUK</named-content>).</p></tp:treatment-sec><tp:treatment-sec sec-type="material" id="SECID0EIWAG"><title>Additional material.</title><p><bold>China, Yunnan Prov.</bold>, 5 ♂♂, 2 ♀♀, Baihualing Village, Baoshan City, alt. 1520 m, 11–13 August 2007, Dan-Dan Zhang leg., genitalia slide no.: GJM21165 ♂, GJM21166 ♂, GJM21167 ♀, GJM21182 ♀.</p></tp:treatment-sec><tp:treatment-sec sec-type="redescription" id="SECID0EQWAG"><title>Redescription.</title><p><bold><italic>Adult</italic></bold> (Fig. <xref ref-type="fig" rid="F2">2G</xref>). Wingspan 25.0–30.0 mm, forewing length 12.0–13.0 mm. Frons brown, with lateral sides yellowish white above. Vertex yellowish white. Antenna brownish yellow, with brown ring dorsally; ventral cilia c. quarter length of flagellomere diameter of male. Labial palpus with basal two thirds white, black-brown distally. Maxillary palpus black-brown, yellowish white at base. Patagium and tegula pale brown. Thorax pale brown dorsally, white ventrally. Forewing yellowish brown, dark brown along basal half of costa; stigmata and lines black-brown; discoidal stigma reniform; postmedial line at c. two thirds of wing, slightly excurved near costa. Hindwing pale yellowish brown dorsally, yellowish white to pale brown ventrally; paler at base; postmedial line pale brown, inconspicuous, extending beyond basal half of wing. Cilia pale brown on forewing, yellowish white on hindwing, a brown line at base. Legs yellowish white. Front and middle tibiae brown; hind tibia with outer middle spurs c. half-length of inner spurs. Abdomen pale yellowish brown dorsally, yellowish white ventrally.</p><p><bold><italic>Male genitalia</italic></bold> (Fig. <xref ref-type="fig" rid="F5">5A–C</xref>). Valva nearly elliptical, bearing dense long setae distally; costa arched near middle and accompanied by a cluster of long setae; sacculus gradually narrowed distally, without long setal cluster. Phallus with one fusiform cornutus medially, composed of short and blunt spines, c. one fifth length of phallus; posterior half slightly inflated, and with two weakly sclerotized lamellar cornuti posteriorly.</p><fig id="F5" position="float" orientation="portrait"><object-id xmlns:xlink="http://www.w3.org/1999/xlink" content-type="doi" xlink:type="simple">10.3897/zookeys.1158.99411.figure5</object-id><object-id xmlns:xlink="http://www.w3.org/1999/xlink" content-type="arpha" xlink:type="simple">244D4A9D-4FCE-5B82-8CE5-27BE0921A61A</object-id><label>Figure 5.</label><caption><p>Genitalia of <italic><tp:taxon-name><tp:taxon-name-part taxon-name-part-type="genus" reg="Bradina">Bradina</tp:taxon-name-part></tp:taxon-name></italic> species <bold>A–F</bold><italic><tp:taxon-name><tp:taxon-name-part taxon-name-part-type="genus" reg="Bradina">B.</tp:taxon-name-part><tp:taxon-name-part taxon-name-part-type="species" reg="translinealis">translinealis</tp:taxon-name-part></tp:taxon-name></italic><bold>A–C</bold> male, slide no. GJM21165 <bold>D–F</bold> female, slide no. GJM21167 <bold>G–K</bold><italic><tp:taxon-name><tp:taxon-name-part taxon-name-part-type="genus" reg="Bradina">B.</tp:taxon-name-part><tp:taxon-name-part taxon-name-part-type="species" reg="ternifolia">ternifolia</tp:taxon-name-part></tp:taxon-name></italic> sp. nov. <bold>G, H</bold> male, holotype, slide no. GJM21173 <bold>I–K</bold> female, paratype, slide no. GJM21178 <bold>B, C, H</bold> partial enlargement of phallus <bold>E, J</bold> partial enlargement of ductus bursae <bold>F, K</bold> signum. Scale bars: 0.2 mm (<bold>B, C, F, K</bold>); 0.5 mm (<bold>A, E, G, H, J</bold>); 1.0 mm (<bold>D, I</bold>).</p></caption><graphic xmlns:xlink="http://www.w3.org/1999/xlink" xlink:href="zookeys-1158-049_article-99411__-g005.jpg" position="float" orientation="portrait" xlink:type="simple" id="oo_840000.jpg"><uri content-type="original_file" xlink:type="simple">https://binary.pensoft.net/fig/840000</uri></graphic></fig><p><bold><italic>Female genitalia</italic></bold> (Fig. <xref ref-type="fig" rid="F5">5D–F</xref>). Antrum broad and sclerotized, strongly sclerotized laterally, anteriorly adjoined by colliculum. Posterior ductus bursae slender, inflated, widened close to corpus bursae. Corpus bursae nearly oval, truncated terminally; with dense tiny spines inside, transverse signum crescent and densely spinose.</p></tp:treatment-sec><tp:treatment-sec sec-type="distribution" id="SECID0EXZAG"><title>Distribution.</title><p>China (Yunnan), N. W. Himalayas.</p></tp:treatment-sec><tp:treatment-sec sec-type="remarks" id="SECID0E3ZAG"><title>Remarks.</title><p>This species is first recorded in China and its genitalia are described for the first time. It can be distinguished by the valva being nearly elliptical, the phallus with one fusiform cornutus medially and two weakly sclerotized lamellar cornuti posteriorly.</p></tp:treatment-sec><tp:treatment-sec><!--Section generated to contain objects referenced in tp:taxon-treatment.--><fig id="F2" position="float" orientation="portrait"><object-id xmlns:xlink="http://www.w3.org/1999/xlink" content-type="doi" xlink:type="simple">10.3897/zookeys.1158.99411.figure2</object-id><object-id xmlns:xlink="http://www.w3.org/1999/xlink" content-type="arpha" xlink:type="simple">921E216B-9DF6-5DAC-AD1C-46A97F910DF3</object-id><label>Figure 2.</label><caption><p>Habitus of <italic><tp:taxon-name><tp:taxon-name-part taxon-name-part-type="genus" reg="Bradina">Bradina</tp:taxon-name-part></tp:taxon-name></italic> species, male <bold>A</bold><italic><tp:taxon-name><tp:taxon-name-part taxon-name-part-type="genus" reg="Botys">B.</tp:taxon-name-part><tp:taxon-name-part taxon-name-part-type="species" reg="megesalis">megesalis</tp:taxon-name-part></tp:taxon-name></italic><bold>B</bold><italic><tp:taxon-name><tp:taxon-name-part taxon-name-part-type="genus" reg="Bradina">B.</tp:taxon-name-part><tp:taxon-name-part taxon-name-part-type="species" reg="fusoidea">fusoidea</tp:taxon-name-part></tp:taxon-name></italic> sp. nov., holotype <bold>C</bold><italic><tp:taxon-name><tp:taxon-name-part taxon-name-part-type="genus" reg="Bradina">B.</tp:taxon-name-part><tp:taxon-name-part taxon-name-part-type="species" reg="spirella">spirella</tp:taxon-name-part></tp:taxon-name></italic> sp. nov., holotype <bold>D</bold><italic><tp:taxon-name><tp:taxon-name-part taxon-name-part-type="genus" reg="Bradina">B.</tp:taxon-name-part><tp:taxon-name-part taxon-name-part-type="species" reg="torsiva">torsiva</tp:taxon-name-part></tp:taxon-name></italic> sp. nov., holotype <bold>E</bold><italic><tp:taxon-name><tp:taxon-name-part taxon-name-part-type="genus" reg="Bradina">B.</tp:taxon-name-part><tp:taxon-name-part taxon-name-part-type="species" reg="subpurpurescens">subpurpurescens</tp:taxon-name-part></tp:taxon-name></italic><bold>F</bold><italic><tp:taxon-name><tp:taxon-name-part taxon-name-part-type="genus" reg="Bradina">B.</tp:taxon-name-part><tp:taxon-name-part taxon-name-part-type="species" reg="falciculata">falciculata</tp:taxon-name-part></tp:taxon-name></italic> sp. nov., holotype <bold>G</bold><italic><tp:taxon-name><tp:taxon-name-part taxon-name-part-type="genus" reg="Bradina">B.</tp:taxon-name-part><tp:taxon-name-part taxon-name-part-type="species" reg="translinealis">translinealis</tp:taxon-name-part></tp:taxon-name></italic><bold>H</bold><italic><tp:taxon-name><tp:taxon-name-part taxon-name-part-type="genus" reg="Bradina">B.</tp:taxon-name-part><tp:taxon-name-part taxon-name-part-type="species" reg="ternifolia">ternifolia</tp:taxon-name-part></tp:taxon-name></italic> sp. nov., holotype. Scale bars: 0.5 cm.</p></caption><graphic xmlns:xlink="http://www.w3.org/1999/xlink" xlink:href="zookeys-1158-049_article-99411__-g002.jpg" position="float" orientation="portrait" xlink:type="simple" id="oo_839997.jpg"><uri content-type="original_file" xlink:type="simple">https://binary.pensoft.net/fig/839997</uri></graphic></fig></tp:treatment-sec></tp:taxon-treatment>
