# Supplementary material for: ﻿Five new species of Bradina Lederer (Lepidoptera, Crambidae) from China, with remarks on the morphology of the genus
Source: Zookeys. 2023 Apr 19;1158:49–67. doi: 10.3897/zookeys.1158.99411 (PMC10193579; doi:10.3897/zookeys.1158.99411)
Supplement: XML Treatment for Bradina ternifolia [file zookeys.1158.99411-treatment9.xml]

<!DOCTYPE tp:taxon-treatment
  PUBLIC "-//TaxonX//DTD Taxonomic Treatment Publishing DTD v0 20100105//EN" "tax-treatment-NSO.dtd">
<tp:taxon-treatment xmlns:tp="http://www.plazi.org/taxpub"><tp:treatment-meta><kwd-group><label>Taxon classification</label><kwd>
              <named-content content-type="kingdom">Animalia</named-content>
            </kwd><kwd>
              <named-content content-type="order">Lepidoptera</named-content>
            </kwd><kwd>
              <named-content content-type="family">Crambidae</named-content>
            </kwd></kwd-group><mixed-citation publication-type="journal"><person-group><name><surname>Guo</surname><given-names>Jia-Ming</given-names></name><name><surname>Du</surname><given-names>Xi-Cui</given-names></name></person-group><article-title>﻿Five new species of <italic><tp:taxon-name><tp:taxon-name-part taxon-name-part-type="genus" reg="Bradina">Bradina</tp:taxon-name-part></tp:taxon-name></italic> Lederer (<tp:taxon-name><tp:taxon-name-part taxon-name-part-type="order">Lepidoptera</tp:taxon-name-part></tp:taxon-name>, <tp:taxon-name><tp:taxon-name-part taxon-name-part-type="family">Crambidae</tp:taxon-name-part></tp:taxon-name>) from China, with remarks on the morphology of the genus</article-title><source>Zookeys</source><day>19</day><month>04</month><year>2023</year><volume>1158</volume><fpage>49</fpage><lpage>67</lpage><pub-id pub-id-type="doi">10.3897/zookeys.1158.99411</pub-id></mixed-citation></tp:treatment-meta><tp:nomenclature><label>﻿</label><tp:taxon-name>
            <object-id xmlns:xlink="http://www.w3.org/1999/xlink" content-type="arpha" xlink:type="simple">DBFAEF32-B750-58DA-BC55-3487AC8E4E3F</object-id>
            <tp:taxon-name-part taxon-name-part-type="genus" reg="Bradina">Bradina</tp:taxon-name-part>
            <tp:taxon-name-part taxon-name-part-type="species" reg="ternifolia">ternifolia</tp:taxon-name-part>
            <object-id xmlns:xlink="http://www.w3.org/1999/xlink" content-type="zoobank" xlink:type="simple">https://zoobank.org/F49AC3BF-5605-4538-A1AF-145EA7B517FF</object-id>
          </tp:taxon-name><tp:taxon-authority>Guo &amp; Du</tp:taxon-authority><tp:taxon-status xmlns:xlink="http://www.w3.org/1999/xlink" xlink:type="simple">sp. nov.</tp:taxon-status><xref ref-type="fig" rid="F2">Figs 2H</xref><xref ref-type="fig" rid="F5">, 5G–K</xref></tp:nomenclature><tp:treatment-sec sec-type="type material" id="SECID0ET2AG"><title>Type material.</title><p><bold><italic>Holotype</italic></bold>, ♂ <bold>China: Yunnan Prov.</bold>, Dahaoping Village, Tengchong City, <named-content xmlns:xlink="http://www.w3.org/1999/xlink" content-type="dwc:verbatimCoordinates" xlink:type="simple"><named-content content-type="geo-json" specific-use="{&#34;type&#34;:&#34;Point&#34;,&#34;coordinates&#34;:[98.816667,25.033333]}" id="NCID0ED3AG" xlink:type="simple">25°02'N, 98°49'E</named-content></named-content>, 6 August 2007, Dan-Dan Zhang leg., genitalia slide no. GJM21173. <bold><italic>Paratypes</italic>. China: Yunnan Prov.</bold>, 2 ♂♂, 7 ♀♀, other same data as holotype, genitalia slide no.: GJM21174 ♂, GJM21175 ♂, GJM21176 ♀, GJM21177 ♀, GJM21178 ♀, GJM21181 ♀; 2 ♀♀, 5 August 2007, other same data as holotype.</p></tp:treatment-sec><tp:treatment-sec sec-type="diagnosis" id="SECID0EM3AG"><title>Diagnosis.</title><p>This species is similar to <italic><tp:taxon-name><tp:taxon-name-part taxon-name-part-type="genus" reg="Bradina">B.</tp:taxon-name-part><tp:taxon-name-part taxon-name-part-type="species" reg="translinealis">translinealis</tp:taxon-name-part></tp:taxon-name></italic>. It can be distinguished by postmedial line of forewing straight; valva elongated and narrowed comparatively, sacculus with long setal cluster near middle, posterior phallus with three long leaf-like cornuti; antrum membranous. In <italic><tp:taxon-name><tp:taxon-name-part taxon-name-part-type="genus" reg="Bradina">B.</tp:taxon-name-part><tp:taxon-name-part taxon-name-part-type="species" reg="translinealis">translinealis</tp:taxon-name-part></tp:taxon-name></italic>, postmedial line of forewing slightly excurved near costa; sacculus has no setal cluster, phallus has one fusiform cornutus medially and two lamellar cornuti posteriorly; antrum broader and sclerotized.</p></tp:treatment-sec><tp:treatment-sec sec-type="description" id="SECID0EI4AG"><title>Description.</title><p><bold><italic>Adult</italic></bold> (Fig. <xref ref-type="fig" rid="F2">2H</xref>). Wingspan 31.0–33.0 mm, forewing length 15.0–16.0 mm. Frons brown, except black-brown above. Vertex yellowish white mixed with brownish yellow. Antenna pale yellow, with pale brown ring dorsally; ventral cilia c. half-length of flagellomeres diameter of male. Labial palpus with basal half yellowish white, brown or black-brown distally. Maxillary palpus brown or black-brown. Patagium and tegula dark brown. Thorax dark brown dorsally, white ventrally. Wings brown, stigmata and lines black-brown. Forewing black-brown along costa; discoidal stigma reniform; postmedial line at c. two thirds of wing, straight and nearly parallel to terminal margin. Hindwing with discoidal stigma crescent; postmedial line beyond basal half of wing, usually inconspicuous. Cilia pale brown on forewing, greyish white on hindwing, a darker line at base. Legs pale yellow. Front and middle tibiae brown; hind tibia with outer middle spurs c. three fifths length of inner spurs. Abdomen dark brown dorsally, each segment pale terminally; slightly pale ventrally.</p><p><bold><italic>Male genitalia</italic></bold> (Fig. <xref ref-type="fig" rid="F5">5G, H</xref>). Valva gradually narrowed and bearing dense long setae distally; costa arched near base and accompanied by a cluster of short and curved setae; sacculus gradually narrowed to apex, with a cluster of long setae near middle. Posterior phallus inflated slightly, with three long leaf-like cornuti tapered apically.</p><p><bold><italic>Female genitalia</italic></bold> (Fig. <xref ref-type="fig" rid="F5">5I–K</xref>). Antrum membranous. Ductus bursae slender, adjoined posteriorly by crescent colliculum laterally, then inflated and bent. Corpus bursae nearly oval, with dense tiny spines inside, transverse signum crescent and densely spinose.</p></tp:treatment-sec><tp:treatment-sec sec-type="etymology" id="SECID0EN5AG"><title>Etymology.</title><p>The specific name is derived from the Latin <italic>ternifolius</italic> (meaning 'trifoliate'), in reference to three long leaf-like cornuti.</p></tp:treatment-sec><tp:treatment-sec sec-type="distribution" id="SECID0EV5AG"><title>Distribution.</title><p>China (Yunnan).</p></tp:treatment-sec><tp:treatment-sec sec-type="remarks" id="SECID0E15AG"><title>Remark.</title><p>Coremata of some male individuals of this species were protruded out of the body, forming a cluster of white hairs at the end of the abdomen.</p></tp:treatment-sec><tp:treatment-sec><!--Section generated to contain objects referenced in tp:taxon-treatment.--><fig id="F2" position="float" orientation="portrait"><object-id xmlns:xlink="http://www.w3.org/1999/xlink" content-type="doi" xlink:type="simple">10.3897/zookeys.1158.99411.figure2</object-id><object-id xmlns:xlink="http://www.w3.org/1999/xlink" content-type="arpha" xlink:type="simple">921E216B-9DF6-5DAC-AD1C-46A97F910DF3</object-id><label>Figure 2.</label><caption><p>Habitus of <italic><tp:taxon-name><tp:taxon-name-part taxon-name-part-type="genus" reg="Bradina">Bradina</tp:taxon-name-part></tp:taxon-name></italic> species, male <bold>A</bold><italic><tp:taxon-name><tp:taxon-name-part taxon-name-part-type="genus" reg="Botys">B.</tp:taxon-name-part><tp:taxon-name-part taxon-name-part-type="species" reg="megesalis">megesalis</tp:taxon-name-part></tp:taxon-name></italic><bold>B</bold><italic><tp:taxon-name><tp:taxon-name-part taxon-name-part-type="genus" reg="Bradina">B.</tp:taxon-name-part><tp:taxon-name-part taxon-name-part-type="species" reg="fusoidea">fusoidea</tp:taxon-name-part></tp:taxon-name></italic> sp. nov., holotype <bold>C</bold><italic><tp:taxon-name><tp:taxon-name-part taxon-name-part-type="genus" reg="Bradina">B.</tp:taxon-name-part><tp:taxon-name-part taxon-name-part-type="species" reg="spirella">spirella</tp:taxon-name-part></tp:taxon-name></italic> sp. nov., holotype <bold>D</bold><italic><tp:taxon-name><tp:taxon-name-part taxon-name-part-type="genus" reg="Bradina">B.</tp:taxon-name-part><tp:taxon-name-part taxon-name-part-type="species" reg="torsiva">torsiva</tp:taxon-name-part></tp:taxon-name></italic> sp. nov., holotype <bold>E</bold><italic><tp:taxon-name><tp:taxon-name-part taxon-name-part-type="genus" reg="Bradina">B.</tp:taxon-name-part><tp:taxon-name-part taxon-name-part-type="species" reg="subpurpurescens">subpurpurescens</tp:taxon-name-part></tp:taxon-name></italic><bold>F</bold><italic><tp:taxon-name><tp:taxon-name-part taxon-name-part-type="genus" reg="Bradina">B.</tp:taxon-name-part><tp:taxon-name-part taxon-name-part-type="species" reg="falciculata">falciculata</tp:taxon-name-part></tp:taxon-name></italic> sp. nov., holotype <bold>G</bold><italic><tp:taxon-name><tp:taxon-name-part taxon-name-part-type="genus" reg="Bradina">B.</tp:taxon-name-part><tp:taxon-name-part taxon-name-part-type="species" reg="translinealis">translinealis</tp:taxon-name-part></tp:taxon-name></italic><bold>H</bold><italic><tp:taxon-name><tp:taxon-name-part taxon-name-part-type="genus" reg="Bradina">B.</tp:taxon-name-part><tp:taxon-name-part taxon-name-part-type="species" reg="ternifolia">ternifolia</tp:taxon-name-part></tp:taxon-name></italic> sp. nov., holotype. Scale bars: 0.5 cm.</p></caption><graphic xmlns:xlink="http://www.w3.org/1999/xlink" xlink:href="zookeys-1158-049_article-99411__-g002.jpg" position="float" orientation="portrait" xlink:type="simple" id="oo_839997.jpg"><uri content-type="original_file" xlink:type="simple">https://binary.pensoft.net/fig/839997</uri></graphic></fig><fig id="F5" position="float" orientation="portrait"><object-id xmlns:xlink="http://www.w3.org/1999/xlink" content-type="doi" xlink:type="simple">10.3897/zookeys.1158.99411.figure5</object-id><object-id xmlns:xlink="http://www.w3.org/1999/xlink" content-type="arpha" xlink:type="simple">244D4A9D-4FCE-5B82-8CE5-27BE0921A61A</object-id><label>Figure 5.</label><caption><p>Genitalia of <italic><tp:taxon-name><tp:taxon-name-part taxon-name-part-type="genus" reg="Bradina">Bradina</tp:taxon-name-part></tp:taxon-name></italic> species <bold>A–F</bold><italic><tp:taxon-name><tp:taxon-name-part taxon-name-part-type="genus" reg="Bradina">B.</tp:taxon-name-part><tp:taxon-name-part taxon-name-part-type="species" reg="translinealis">translinealis</tp:taxon-name-part></tp:taxon-name></italic><bold>A–C</bold> male, slide no. GJM21165 <bold>D–F</bold> female, slide no. GJM21167 <bold>G–K</bold><italic><tp:taxon-name><tp:taxon-name-part taxon-name-part-type="genus" reg="Bradina">B.</tp:taxon-name-part><tp:taxon-name-part taxon-name-part-type="species" reg="ternifolia">ternifolia</tp:taxon-name-part></tp:taxon-name></italic> sp. nov. <bold>G, H</bold> male, holotype, slide no. GJM21173 <bold>I–K</bold> female, paratype, slide no. GJM21178 <bold>B, C, H</bold> partial enlargement of phallus <bold>E, J</bold> partial enlargement of ductus bursae <bold>F, K</bold> signum. Scale bars: 0.2 mm (<bold>B, C, F, K</bold>); 0.5 mm (<bold>A, E, G, H, J</bold>); 1.0 mm (<bold>D, I</bold>).</p></caption><graphic xmlns:xlink="http://www.w3.org/1999/xlink" xlink:href="zookeys-1158-049_article-99411__-g005.jpg" position="float" orientation="portrait" xlink:type="simple" id="oo_840000.jpg"><uri content-type="original_file" xlink:type="simple">https://binary.pensoft.net/fig/840000</uri></graphic></fig></tp:treatment-sec></tp:taxon-treatment>
